# Supplementary material for: Cardiac transcriptional and metabolic changes following thoracotomy
Source: Sci Rep. 2020 Jun 15;10:9673. doi: 10.1038/s41598-020-66721-3 (PMC7295769; doi:10.1038/s41598-020-66721-3)
Supplement: Supplementary file 3 — Supplementary Table 1. [file 41598_2020_66721_MOESM3_ESM.xlsx]

## Sheet: SigMRNA2W_Thoracotomy
Cardiac transcriptional and metabolic changes following thoracotomy
Markus B. Heckmann1, Ashraf Yusuf Rangrez2, Daniel Finke1, Andreas Jungmann1, Julia S. Kreußer1, Alexandra Rosskopf2, Nesrin Schmiedel2, Hugo A. Katus1, Norbert Frey2, Oliver J. Müller2*
1 Department of Internal Medicine III, Cardiology, Angiology & Pulmonology, Heidelberg University Hospital, Im Neuenheimer Feld 669, 69120 Heidelberg, Germany, and DZHK (German Center for Cardiovascular Research), partner site Heidelberg/Mannheim, Germany
2 Department of Internal Medicine III, University of Kiel, Arnold-Heller-Str. 3, 24105, Kiel, Germany, and DZHK (German Centre for Cardiovascular Research), Partner Site Hamburg/Kiel/Lübeck, Germany
Supplementary Information
Supplementary Table 1: Significantly deregulated genes 2 weeks after ITH surgery
ILMN_ID	Symbol	ratio 2W	ratio 4W	ratio 6W	p value 2W	p value 4W	p value 6W	FDR 2W	FDR 4W	FDR 6W
ILMN_2630946	APRT	1.3419	0.8782	0.9439	1.3e-05	0.162806	0.416193	0.0100145	0.687562	0.87088
ILMN_2725428	DNAJB10	1.2919	0.8623	0.9371	2.51e-05	0.0799387	0.312763	0.0151705	0.563735	0.824757
ILMN_2683675	LOC100044324	1.257	1.0054	1.1317	1.64e-06	0.932859	0.0142776	0.00303351	0.991385	0.42325
ILMN_1249905	DBNDD2	1.2468	0.8613	0.9254	0.000146681	0.0688125	0.214537	0.040856	0.535547	0.755257
ILMN_2709456	RBM42	1.2223	1.1337	1.0963	2.33e-06	0.031765	0.0400701	0.00359458	0.426581	0.513041
ILMN_2853508	TMEM208	1.2139	0.9684	0.9006	2.06e-05	0.607919	0.0320189	0.0134381	0.92453	0.492435
ILMN_1247099	SETD1A	1.2015	0.9085	1.0172	8.47e-06	0.0914115	0.693211	0.00881714	0.584834	0.955636
ILMN_1218959	D11WSU99E	1.1978	0.9259	0.9957	5.73e-06	0.157988	0.917956	0.00661828	0.684365	0.991064
ILMN_1215147	LOC100044829	1.1893	1.034	1.0402	0.000148467	0.599854	0.421357	0.0411059	0.922076	0.872417
ILMN_1239698	PUF60	1.1884	0.9696	0.9641	1.4e-05	0.570455	0.383171	0.0102739	0.912385	0.860138
ILMN_1254562	ATP13A2	1.1683	0.8204	0.9308	9.49e-05	0.000636921	0.0950601	0.0315547	0.154996	0.63573
ILMN_2716719	B230333C21RIK	1.167	1.1014	1.1298	0.000153549	0.0931139	0.00659491	0.0417627	0.587586	0.365953
ILMN_1224651	2810405J04RIK	1.1642	0.9937	1.0132	0.000179015	0.910669	0.762803	0.0455933	0.987868	0.967789
ILMN_2737192	EIF3S4	1.1628	1.0138	0.9704	1.23e-05	0.771598	0.408609	0.0100145	0.963378	0.869794
ILMN_2850849	COG1	1.1614	1.0079	1.0478	9.1e-05	0.88231	0.254534	0.030924	0.983269	0.785798
ILMN_2606130	PCGF1	1.1584	1.092	1.0352	0.000161136	0.108966	0.408553	0.0435697	0.617889	0.869794
ILMN_1219468	ZNFX1	1.1403	1.0761	0.9807	0.00010491	0.122827	0.589984	0.0339708	0.638272	0.928018
ILMN_1234177	9530050F08RIK	1.1325	1.0593	0.9292	4.6e-05	0.174822	0.025983	0.020912	0.70206	0.467481
ILMN_2741231	ODZ3	1.1183	1.0321	0.9777	6.35e-05	0.416532	0.449319	0.0254666	0.859347	0.885197
ILMN_2677859	INSL6	1.1182	0.9542	0.9857	5.8e-05	0.225449	0.625577	0.0243637	0.751441	0.93802
ILMN_2656679	RYR3	1.1055	0.9522	1.0419	6.08e-05	0.160753	0.125539	0.0246781	0.686845	0.672492
ILMN_2701875	B3GALT1	1.0979	0.9313	1.0325	9.23e-05	0.0351065	0.211084	0.030924	0.440254	0.751107
ILMN_2493815	MTIF3	1.0955	0.9976	1.024	0.000191247	0.94414	0.366055	0.0477983	0.993125	0.851755
ILMN_1250020	MURR2	0.9244	0.9591	0.934	7.98e-05	0.133913	0.00191282	0.0290386	0.655617	0.311915
ILMN_2653747	GABRA1	0.9095	1.0049	0.9991	9.12e-05	0.88451	0.972315	0.030924	0.98356	0.997523
ILMN_2647972	COQ4	0.9068	1.0229	1.0323	7.2e-05	0.508622	0.228661	0.027078	0.894392	0.766131
ILMN_1243441	SKP2	0.9057	0.996	0.9584	0.000139555	0.911271	0.129541	0.0400492	0.988145	0.67549
ILMN_1247372	LOC235971	0.893	1.0572	1.0215	2.3e-08	0.0380798	0.295243	0.000212663	0.4486	0.814486
ILMN_2729834	CLYBL	0.8929	0.9927	0.973	3.15e-05	0.844562	0.344081	0.0170518	0.977717	0.84167
ILMN_2769844	BC006662	0.8838	0.9791	0.9787	3.21e-05	0.605745	0.494242	0.0170752	0.923575	0.897047
ILMN_2754074	LAPTM4B	0.8705	1.1212	0.9264	8.84e-05	0.0224475	0.0456485	0.0308373	0.382971	0.530343
ILMN_3144820	LOC329575	0.8658	0.985	1.0129	1.22e-05	0.736845	0.710034	0.0100145	0.956547	0.959354
ILMN_1245200	IFI205	0.8637	1.0673	1.0275	5.99e-05	0.200635	0.484976	0.0246781	0.726166	0.893664
ILMN_1260441	2610044O15RIK	0.8579	0.9454	0.9343	0.000123242	0.313969	0.114689	0.0379889	0.80928	0.655346
ILMN_1240683	CHMP2A	0.8568	1.1189	1.0471	3.05e-05	0.0307747	0.242846	0.0168138	0.42197	0.776787
ILMN_1257503	TM9SF2	0.8559	1.0374	0.9756	1.27e-05	0.452686	0.510231	0.0100145	0.874827	0.902533
ILMN_1249407	MRPL39	0.8545	1.0178	0.9277	7.34e-05	0.748495	0.0786666	0.0273759	0.958685	0.604916
ILMN_2647484	PRKD1	0.8502	0.9723	0.9444	1.83e-06	0.540871	0.107647	0.00314017	0.902889	0.651467
ILMN_2955104	NACA	0.8441	0.9922	0.989	0.000116512	0.89855	0.813364	0.0361783	0.985724	0.972758
ILMN_1236357	4732479N06RIK	0.8394	0.8927	0.9741	1.21e-06	0.0217704	0.481125	0.00242413	0.379177	0.892374
ILMN_2890238	KTN1	0.838	1.1416	1.004	0.000141957	0.0440455	0.936695	0.0400492	0.472513	0.993257
ILMN_2503188	PPL	0.8364	0.9455	0.9609	9.18e-05	0.378438	0.414479	0.030924	0.844633	0.870786
ILMN_1246340	9330185J12RIK	0.836	1.0299	1.0166	0.000116585	0.649205	0.740678	0.0361783	0.935702	0.964345
ILMN_2504686	MT-ATP6	0.8313	0.8827	1.0608	1.81e-05	0.0378714	0.196134	0.0120958	0.448134	0.739877
ILMN_1256668	FIG4	0.8302	1.0659	0.8182	0.000167912	0.357078	0.000313626	0.0448761	0.835037	0.238655
ILMN_1234781	APIP	0.8283	0.9959	0.9113	0.00011478	0.951381	0.0783065	0.0361026	0.994278	0.60445
ILMN_2506757	LOC100048280	0.8271	0.9834	0.8257	0.00013741	0.809842	0.000586289	0.0400492	0.972033	0.268398
ILMN_2650502	GDAP10	0.8258	0.8611	0.908	4.86e-07	0.00430664	0.0154081	0.00147823	0.246023	0.426632
ILMN_3005058	ETFDH	0.8251	1.1009	0.9742	3.63e-06	0.0910406	0.545887	0.00493867	0.583901	0.914396
ILMN_2608613	D10WSU52E	0.8238	1.0826	1.015	4.72e-05	0.23057	0.76893	0.0211823	0.755553	0.968628
ILMN_1239002	PAFAH1B1	0.8233	1.0826	1.0196	5.44e-06	0.175475	0.663886	0.00661828	0.70206	0.948717
ILMN_2498779	MSL2L1	0.8222	0.9323	0.9312	1.26e-05	0.255576	0.133579	0.0100145	0.774118	0.680211
ILMN_1213808	LOC270186	0.8214	1.1244	1.1064	0.000112275	0.101483	0.0663886	0.0358018	0.606619	0.575241
ILMN_2684378	4930534B04RIK	0.811	0.9842	0.9738	0.000127381	0.834321	0.649702	0.0387482	0.975884	0.944645
ILMN_2426691	MT-CO2	0.8084	0.8685	0.9946	0.000177098	0.0784991	0.929168	0.0454917	0.560627	0.992833
ILMN_1224589	TMEM77	0.8079	1.0744	1.0464	6.39e-05	0.333624	0.424569	0.0254666	0.822304	0.874074
ILMN_2625167	EIF4G2	0.8058	1.0142	1.0972	3.89e-05	0.845855	0.098653	0.0185601	0.978014	0.64155
ILMN_3145782	ZFP97	0.8054	1.0254	0.9304	3.62e-05	0.729096	0.195992	0.0183762	0.955134	0.7397
ILMN_1221592	SEC11C	0.805	0.78	0.86	0.000104282	0.00205786	0.0134639	0.0339708	0.205758	0.421331
ILMN_1215639	COMMD1	0.8045	1.2213	1.0489	6.54e-05	0.00987461	0.410879	0.0256127	0.301999	0.869868
ILMN_1218605	NFKBIA	0.8022	0.866	0.9522	8.71e-06	0.0363828	0.346507	0.00881714	0.444682	0.842203
ILMN_2596761	1110005A23RIK	0.8008	0.9771	0.8807	9e-05	0.768897	0.0386756	0.030924	0.962968	0.509041
ILMN_1241268	SNX3	0.797	1.1279	1.037	6.66e-05	0.130324	0.548445	0.0257159	0.650665	0.915113
ILMN_2678400	C920006C10RIK	0.7969	1.1418	1.0413	3.03e-06	0.0472398	0.42457	0.00452047	0.483022	0.874074
ILMN_2702857	OSBPL1A	0.7962	1.1561	0.8838	4.63e-06	0.0348279	0.0196092	0.00578138	0.439046	0.447738
ILMN_2469264	AFF1	0.7962	0.908	0.8772	4.52e-05	0.213831	0.0298467	0.020912	0.739826	0.487456
ILMN_2621304	MTERFD1	0.7961	0.9615	0.9548	2.84e-05	0.601465	0.4227	0.0161914	0.922289	0.873102
ILMN_2701093	JAK1	0.7942	1.1394	0.863	3.17e-05	0.0907481	0.0139666	0.0170518	0.583387	0.42325
ILMN_1247947	SQRDL	0.7932	0.9649	0.9546	0.000149959	0.675382	0.477846	0.0412718	0.941272	0.891946
ILMN_2637630	BC013529	0.7927	0.9709	0.9638	0.000164993	0.73187	0.576599	0.0443533	0.955569	0.924707
ILMN_1223496	LOC100046025	0.7926	1.0086	1.0428	3.84e-05	0.912104	0.484035	0.0185601	0.988145	0.893115
ILMN_2706587	TJP1	0.7914	0.8945	0.7875	8.7e-05	0.181019	0.000346726	0.0308373	0.707084	0.238655
ILMN_2661733	HADHSC	0.7905	1.0612	1.0401	3.37e-08	0.287667	0.358331	0.000260056	0.795458	0.847425
ILMN_2698494	NFU1	0.79	0.9795	0.8867	2.47e-05	0.787499	0.0446824	0.0151705	0.967428	0.526121
ILMN_2675464	ANKRD17	0.7896	1.0543	0.9658	2.59e-05	0.494242	0.557327	0.0151705	0.890984	0.918137
ILMN_2740622	OGN	0.7879	1.0745	0.9367	1.82e-06	0.288019	0.208098	0.00314017	0.795732	0.75029
ILMN_2531572	LOC225927	0.7876	0.9643	0.9533	1e-05	0.623043	0.400155	0.00982312	0.927408	0.866485
ILMN_2739287	DAZAP2	0.7876	0.973	0.9111	0.000142389	0.754074	0.168704	0.0400492	0.95963	0.715759
ILMN_2671601	SELK	0.7874	1.0792	0.9398	0.000188685	0.395274	0.366583	0.0474143	0.84998	0.85198
ILMN_1225118	LOC100045280	0.7866	0.8374	0.9839	8.63e-05	0.0396914	0.803708	0.0308373	0.454486	0.972403
ILMN_2433685	ENTPD5	0.7851	0.908	0.8418	5.12e-05	0.245331	0.00816056	0.0221288	0.766259	0.380693
ILMN_1215246	MCCC1	0.7827	1.0861	0.8467	6.07e-05	0.331111	0.0123689	0.0246781	0.820492	0.412131
ILMN_2754636	LOC639931	0.7827	1.2978	1.0293	0.000142918	0.00487163	0.674976	0.0400492	0.257405	0.950492
ILMN_1214918	LOC546015	0.7826	0.8996	0.7269	0.00018403	0.250157	2.29e-05	0.0464973	0.768543	0.109518
ILMN_2589039	COX6C	0.7826	0.8145	0.8942	5.76e-05	0.0173733	0.087497	0.0243637	0.353268	0.62328
ILMN_2802611	TM9SF2	0.7801	1.0455	0.9742	0.000169842	0.629556	0.711738	0.0448761	0.929765	0.959465
ILMN_2937320	SCHIP1	0.7791	1.195	1.024	5.68e-05	0.041041	0.71882	0.0243076	0.46025	0.961282
ILMN_2513570	AW123240	0.7787	1.1393	0.955	8.82e-05	0.144466	0.499129	0.0308373	0.668377	0.898005
ILMN_2706827	SETX	0.7771	1.0279	0.8999	1.38e-05	0.729596	0.0871251	0.0102739	0.955311	0.622198
ILMN_2771074	HNRNPA2B1	0.7767	1.0975	0.9726	4.61e-05	0.27979	0.673211	0.020912	0.789746	0.95048
ILMN_2881296	TMEM66	0.7753	0.9566	0.8195	0.000172997	0.639634	0.00758988	0.0450419	0.932869	0.376696
ILMN_2635976	GLTSCR2	0.7745	0.8593	0.7907	4.93e-05	0.0850234	0.00076406	0.0217234	0.572596	0.281929
ILMN_1243273	PCMT1	0.7744	1.1335	0.9718	6.73e-05	0.161811	0.675461	0.0257159	0.687247	0.950692
ILMN_2680262	POLR2G	0.7744	0.9942	0.8598	1.77e-05	0.943597	0.0183598	0.0120958	0.993037	0.440574
ILMN_2997382	MTERFD3	0.7734	1.2122	0.893	1.28e-05	0.019404	0.0707163	0.0100145	0.365521	0.586706
ILMN_1214664	GLRX2	0.7733	1.0508	0.9238	2.12e-05	0.551683	0.21654	0.0136319	0.906504	0.756027
ILMN_2707245	RFWD2	0.7721	0.989	0.9691	1.08e-05	0.890069	0.610494	0.00982312	0.984336	0.933748
ILMN_2743668	LIAS	0.7713	1.0596	0.8537	2.95e-05	0.499953	0.0184275	0.0166456	0.891778	0.440574
ILMN_2881272	AIFM1	0.7703	1.0188	0.9084	3.5e-05	0.830249	0.153347	0.0181733	0.975595	0.703336
ILMN_2717599	ATP5F1	0.7633	0.8113	0.7922	4.44e-05	0.0247923	0.00140085	0.0207222	0.391637	0.30797
ILMN_2596297	DDT	0.762	0.9451	0.7614	0.000136705	0.570185	0.000629258	0.0400492	0.91227	0.27976
ILMN_1222174	NDUFA12L	0.7616	0.9299	0.7755	0.000173064	0.473327	0.00162349	0.0450419	0.883213	0.309817
ILMN_2696620	RWDD4A	0.7576	1.0231	0.9407	1.38e-06	0.767645	0.305316	0.00265114	0.962591	0.82032
ILMN_2985282	PECI	0.7553	1.0023	0.8575	0.000114482	0.981894	0.0510781	0.0361026	0.997753	0.542876
ILMN_2982200	MRPL13	0.7513	0.9609	0.8683	0.000129977	0.701998	0.0804643	0.0390485	0.947579	0.609009
ILMN_1233665	2610019N19RIK	0.7507	1.1604	0.9792	1.16e-05	0.0998523	0.759011	0.00993485	0.602331	0.967352
ILMN_1252431	OSBP	0.7484	1.2252	1.1114	9.95e-05	0.0530776	0.186296	0.0328641	0.498709	0.731138
ILMN_1243095	VBP1	0.7461	0.9771	0.8371	1.8e-05	0.804974	0.0156258	0.0120958	0.971157	0.426632
ILMN_2677882	TANC1	0.7443	0.918	0.8533	5.91e-06	0.336382	0.022303	0.0066603	0.823232	0.458034
ILMN_2551741	0610010I05RIK	0.7434	1.0121	0.9667	3.66e-05	0.903557	0.656673	0.0184069	0.986917	0.946708
ILMN_2632509	PPP1R14C	0.7408	1.1125	0.8482	0.000141094	0.33349	0.0541273	0.0400492	0.822304	0.550888
ILMN_2590950	AGTRAP	0.7406	0.7666	0.9079	0.000126343	0.0171333	0.250638	0.0386869	0.352536	0.783609
ILMN_2623859	ABCC9	0.7401	1.032	0.829	0.000131746	0.773751	0.0286021	0.0390485	0.963963	0.480952
ILMN_2775381	TDE2	0.739	0.9023	0.8758	1.33e-07	0.178078	0.0252107	0.00077136	0.704643	0.464545
ILMN_2699028	BC043118	0.7388	0.9595	0.7639	6.51e-05	0.6939	0.00131718	0.0256127	0.945093	0.304163
ILMN_2660766	CD59B	0.7387	1.1849	1.0885	7.57e-05	0.113427	0.299795	0.0279928	0.623766	0.81712
ILMN_1219002	USMG5	0.7359	0.9297	0.8998	0.000169849	0.522853	0.229261	0.0448761	0.898201	0.766531
ILMN_1258789	YTHDF3	0.7336	1.073	0.9274	1.2e-06	0.412652	0.254486	0.00242413	0.857688	0.785793
ILMN_2421751	KIF1C	0.7328	1.0831	1.031	1.77e-05	0.423011	0.689398	0.0120958	0.86129	0.954564
ILMN_2891176	MDH1	0.7325	1.2376	1.1177	9.45e-07	0.0144669	0.0920748	0.00229921	0.335454	0.630838
ILMN_2507810	MTDNA_ND5	0.7322	1.0478	1.0145	3.79e-05	0.655275	0.857817	0.0185601	0.93723	0.980873
ILMN_2432886	LOC100043126	0.7315	1.1479	0.9442	3.56e-05	0.189207	0.474056	0.0182726	0.714904	0.891527
ILMN_1225386	2300009A05RIK	0.7314	0.8856	0.758	2.56e-05	0.237147	0.000726691	0.0151705	0.762383	0.281929
ILMN_1232951	EG434404	0.731	0.8865	0.8824	2.03e-05	0.235489	0.109843	0.0133993	0.760755	0.652969
ILMN_2431965	PALLD	0.7294	1.2991	1.0648	0.000131318	0.0255534	0.477149	0.0390485	0.395022	0.891799
ILMN_1239860	1810035L17RIK	0.7264	0.8642	0.8518	8.87e-05	0.200477	0.0682905	0.0308373	0.725935	0.580645
ILMN_2690203	R3HDM2	0.7254	1.0567	0.8062	5e-05	0.614472	0.0122846	0.0218241	0.925317	0.411803
ILMN_2434853	MTDNA_ND2	0.7247	0.9064	0.8896	3.48e-05	0.361008	0.158467	0.0181733	0.836933	0.707841
ILMN_2845208	LRPPRC	0.7244	1.2757	0.9627	8.56e-05	0.035738	0.663764	0.0308373	0.442533	0.9487
ILMN_2500997	GLRX3	0.7237	1.07	0.8428	3.27e-06	0.473318	0.0203678	0.00458218	0.883213	0.453055
ILMN_1236079	GM129	0.7219	1.1066	1.3887	0.000173399	0.404486	0.000723061	0.0450419	0.854174	0.281929
ILMN_2614246	DNAJB4	0.716	1.0513	1.0168	6.68e-05	0.666758	0.851822	0.0257159	0.939201	0.979445
ILMN_1247054	CLASP1	0.7159	1.0936	0.6744	1.07e-05	0.389823	5.09e-06	0.00982312	0.847997	0.0588767
ILMN_2733330	RPS3A	0.7153	1.0042	0.7586	4.4e-05	0.970452	0.00217759	0.0207222	0.996198	0.319122
ILMN_2774690	LOC677317	0.7138	0.9188	0.8659	2.17e-05	0.438608	0.088925	0.0137509	0.867231	0.625145
ILMN_2428506	AHCYL1	0.7104	1.0147	0.8936	8.27e-09	0.849019	0.0592921	9.56e-05	0.979005	0.561054
ILMN_1247553	SEPP1	0.7081	0.9373	0.6905	0.000153299	0.610753	0.000306801	0.0417627	0.924912	0.238655
ILMN_1259127	BCAS2	0.7079	1.0034	0.9331	2.39e-07	0.969505	0.31107	0.00122912	0.996165	0.82401
ILMN_1215212	RHOB	0.7075	0.8667	0.9794	2.48e-05	0.207575	0.809619	0.0151705	0.733924	0.972758
ILMN_2776056	RASSF3	0.7057	1.3017	0.8938	0.000105063	0.0379917	0.244285	0.0339708	0.4486	0.777636
ILMN_2937261	MOD1	0.7052	1.2656	0.8918	5.92e-05	0.0538132	0.217804	0.024646	0.500832	0.756921
ILMN_2706468	2310002F18RIK	0.702	1.1863	1.0196	1.2e-06	0.084561	0.79644	0.00242413	0.572065	0.971236
ILMN_1231096	2310036D22RIK	0.7012	1.122	1.0579	2.83e-05	0.326176	0.5305	0.0161914	0.817441	0.909788
ILMN_2526572	LOC545369	0.7006	0.8318	0.7954	1.45e-05	0.105034	0.00969768	0.0105034	0.613161	0.39028
ILMN_2622761	PCCB	0.6985	1.1247	0.9666	6.18e-07	0.224666	0.64525	0.00158625	0.750656	0.943331
ILMN_1227012	NDUFB4	0.6977	0.96	0.9278	0.000108161	0.752123	0.451196	0.0347294	0.959131	0.885705
ILMN_1258515	PAIP2	0.6976	0.9435	0.7523	7.31e-06	0.595359	0.00113958	0.00797733	0.920555	0.287832
ILMN_2591440	CCRN4L	0.6968	0.8895	1.0317	2.33e-06	0.259488	0.694314	0.00359458	0.777473	0.955835
ILMN_2798993	NR1D2	0.6944	0.8736	0.8596	4.79e-05	0.278071	0.115292	0.0212843	0.789672	0.655935
ILMN_2454710	PPM1K	0.6933	1.2792	1.0003	1.74e-05	0.0383985	0.99712	0.0120958	0.449241	0.999858
ILMN_2592881	JAM2	0.691	0.9024	0.7555	6.94e-05	0.426406	0.00585837	0.0262852	0.862285	0.356861
ILMN_2614728	ACADSB	0.6896	0.8913	0.7253	0.000179466	0.407267	0.00344368	0.0455933	0.855709	0.33326
ILMN_1230454	HADHB	0.6867	1.3957	0.9136	3.86e-05	0.00993949	0.351832	0.0185601	0.302151	0.844129
ILMN_3132666	OSBPL8	0.685	1.0383	0.9247	1.07e-05	0.749248	0.386537	0.00982312	0.958685	0.861694
ILMN_2447373	ABCD3	0.6806	0.901	0.7944	0.000192449	0.470651	0.0405471	0.0478402	0.882585	0.514127
ILMN_2591917	AKR1B3	0.6781	1.1322	0.9462	4.5e-06	0.282344	0.531429	0.00578138	0.791461	0.910209
ILMN_1214703	NME7	0.677	0.8728	0.9245	0.000138213	0.341879	0.474131	0.0400492	0.825498	0.891589
ILMN_1221290	LOC636952	0.6728	0.9037	0.7705	1.15e-05	0.413815	0.00746522	0.00993485	0.858554	0.376696
ILMN_2670713	CYFIP2	0.6703	0.929	0.7533	7.73e-05	0.600297	0.0103418	0.028371	0.922093	0.393601
ILMN_1230043	LRRC39	0.6671	1.3734	1.1893	3.04e-05	0.0201779	0.0947024	0.0168138	0.368523	0.634994
ILMN_2494747	HUWE1	0.6631	0.6863	0.7146	8.77e-06	0.00384613	0.000876346	0.00881714	0.241951	0.283354
ILMN_2605004	NDUFB9	0.6621	1.1096	0.7653	1.13e-05	0.419033	0.00820553	0.00993485	0.860384	0.380693
ILMN_2671689	COX7B	0.6616	0.9707	0.9975	2.84e-07	0.780713	0.976075	0.0012323	0.966238	0.997751
ILMN_2527341	LOC381365	0.6608	0.9362	0.8471	2.57e-05	0.626547	0.113761	0.0151705	0.928851	0.655112
ILMN_2663694	NDUFS4	0.6534	0.9188	0.8091	1.39e-05	0.528705	0.0427677	0.0102739	0.899045	0.52096
ILMN_1258158	ALDH6A1	0.6527	1.1323	0.8454	3.86e-05	0.386488	0.129373	0.0185601	0.846698	0.675318
ILMN_1239143	SDHD	0.6436	1.1789	0.9468	3.17e-06	0.201487	0.578509	0.00457769	0.726803	0.92529
ILMN_3116570	PDHB	0.6428	1.7132	1.0499	0.000142638	0.00139277	0.695088	0.0400492	0.186301	0.95597
ILMN_2773099	PPA2	0.6393	1.361	1.0697	2.03e-06	0.0176126	0.490515	0.00334759	0.354838	0.895789
ILMN_2617335	NDUFB5	0.6358	0.9246	0.797	3.2e-07	0.506866	0.014215	0.0012323	0.893961	0.42325
ILMN_1217159	LMO7	0.6333	0.8651	0.8356	0.000175069	0.395242	0.171289	0.0452217	0.84998	0.716677
ILMN_1252470	SORBS1	0.6323	0.8425	0.8836	1.2e-06	0.179769	0.206199	0.00242413	0.705977	0.74872
ILMN_2771754	FH1	0.6319	0.8465	0.8192	3.81e-07	0.169298	0.0337836	0.00125739	0.693931	0.49652
ILMN_2640122	PMPCB	0.6282	1.0799	0.7689	1.97e-10	0.402283	0.000369914	9.12e-06	0.85357	0.238655
ILMN_2821850	NAMPT	0.6163	0.7018	0.7646	0.000130673	0.0478707	0.0504533	0.0390485	0.484177	0.541488
ILMN_1237846	LOC100044087	0.6063	1.2355	0.9164	1.08e-05	0.176611	0.464835	0.00982312	0.703172	0.888535
ILMN_3155380	CYCS	0.5895	0.9964	0.8266	4.3e-06	0.981602	0.115015	0.00567884	0.997721	0.655834
ILMN_2836607	ART3	0.5845	1.1647	1.1792	6.79e-09	0.204782	0.075726	9.56e-05	0.730859	0.60067
ILMN_2587859	LOC668837	0.5831	0.8783	0.8366	1.33e-07	0.338386	0.088656	0.00077136	0.824382	0.625145
ILMN_2691460	NDUFA5	0.583	1.2307	0.9482	5.44e-07	0.152103	0.629956	0.00147823	0.679223	0.939197
ILMN_1227815	IDH3A	0.5788	1.8013	1.1275	7.42e-06	0.000712302	0.348553	0.00797733	0.160657	0.843048
ILMN_2703657	DLD	0.5666	1.1948	0.9847	3.53e-07	0.233314	0.89266	0.00125675	0.75826	0.986567
ILMN_1227412	HISPPD1	0.5614	0.8528	0.7528	5.67e-06	0.359021	0.0354667	0.00661828	0.836095	0.50077
ILMN_2419660	MTDNA_ND4L	0.535	0.8899	0.9098	3.18e-07	0.474208	0.44979	0.0012323	0.883928	0.885365
ILMN_2633229	ATP5A1	0.5338	0.9145	0.8265	1.45e-09	0.499969	0.0636945	3.35e-05	0.891778	0.571478
ILMN_2512204	MT-ND4L	0.4503	0.8936	0.9424	5.13e-07	0.59647	0.715577	0.00147823	0.920858	0.960639
