# Supplementary material for: Cardiac transcriptional and metabolic changes following thoracotomy
Source: Sci Rep. 2020 Jun 15;10:9673. doi: 10.1038/s41598-020-66721-3 (PMC7295769; doi:10.1038/s41598-020-66721-3)
Supplement: Supplementary file 6 — Supplementary Table 3. [file 41598_2020_66721_MOESM6_ESM.xlsx]

## Sheet: Metabolite_Myocardium_Data_All
Cardiac transcriptional and metabolic changes following thoracotomy
Markus B. Heckmann1, Ashraf Yusuf Rangrez2, Daniel Finke1, Andreas Jungmann1, Julia S. Kreußer1, Alexandra Rosskopf2, Nesrin Schmiedel2, Hugo A. Katus1, Norbert Frey2, Oliver J. Müller2*
1 Department of Internal Medicine III, Cardiology, Angiology & Pulmonology, Heidelberg University Hospital, Im Neuenheimer Feld 669, 69120 Heidelberg, Germany, and DZHK (German Center for Cardiovascular Research), partner site Heidelberg/Mannheim, Germany
2 Department of Internal Medicine III, University of Kiel, Arnold-Heller-Str. 3, 24105, Kiel, Germany, and DZHK (German Centre for Cardiovascular Research), Partner Site Hamburg/Kiel/Lübeck, Germany
Supplementary Information
Supplementary Table 3: Metabolic Profile All Samples Heart
SAMPLE_ID	TIMEPOINT	TREATMENT	19210035	19210043	19210044	19210073	19210120	19210159	19210205	19210228	19210230	19210279	19210281	19210301	19210304	19210305	19210306	19210316	19210321	19210325	19210328	19210362	19210372	19210373	19210396	19210401	19210405	19210406	19210407	19210411	19210412	19215125	19215172	19215175	19215334	19215386	19215394	19215415	19215418	19215421	19215422	19215423	19215427	19215429	19215431	19215432	19215433	19215436	19215440
9395874	2	TAC	0.274766	0.359046	1.15722	1.0571	0.727113	1.15401	0.759251	0.511887	1.00812	0.60565	0.90742	0.425777	1.0038	0.665154	0.875902	1.28102	0.826403	1.01029	1.06268	0.99554	0.941241	0.916624	0.0170924	1.10769	1.26403	1.43091	1.21791	1.46153	0.953371	1.07521	0.508721	0.652965	0.751121	1.06454	0.0972207	0.900132	1.56138	0.463116	1.16871	1.88588	1.06819	1.54338	1.08859	0.924297	0.812371	0.973361	1.52322
9395875	2	TAC	0.233876	0.352847	1.33951	1.03955	0.623972	1.0339	0.833647	0.627787	0.903603	0.750461	0.840862	0.387941	1.66202	0.694237	0.804667	1.46601	0.835187	0.976483	0.974131	1.42034	0.710546	0.717654	0.0537038	1.18279	1.65442	1.68499	1.21817	1.89376	1.67954	1.13442	0.481731	0.525087	0.481425	0.946192	0.140462	0.701634	1.23824	0.442264	1.04509	1.62695	0.832139	1.40039	1.00254	1.18639	0.671343	0.750539	1.6089
9395876	2	TAC	0.322068	0.407786	1.75007	0.955283	1.22559	1.00542		0.556038	1.11223	1.03576	0.926643	0.283777	0.882021	0.58328	0.989507	2.21062	0.987418	0.987377	0.939102	1.2847	1.25695	1.13763	0.429354	0.972095	0.800055	1.33772	1.06846	3.11833	1.19706	1.00192	0.449637	0.593169	1.03287	0.931045	0.240953	0.880261	1.68003	0.550741	1.3556	1.04891	0.922533	1.02487	1.45441	1.2465	0.751856	0.881217	0.885554
9395877	2	ITH	0.195946	0.441404	2.24189	1.26846	1.22461	0.766303		0.711737	1.09294	0.997738	1.04525	0.145029	0.920784	0.687911	1.16651	1.55092	0.911246	1.07313	1.07987	1.59063	1.46664	1.49922	0.00793884	0.946535	0.851837	0.973097	1.14959	2.88197	1.09399	0.92649	0.18441	0.506463	2.06434	0.724554	0.103241	0.82008	0.836976	0.333485	0.790425	0.916807	0.897362	0.871397	0.840537	1.19445	0.88608	1.01988	0.695733
9395878	2	ITH	0.219528	0.55015	1.62671	1.15338	1.48133	1.01647	1.45468	0.731309	1.03871	0.968428	1.18433	0.338752	0.88125	0.548683	1.13457	1.16504	1.00864	1.05361	1.10127	1.34051	1.13994	0.913623	0.0279641	0.961213	1.50284	1.33259	1.04442	1.2951	0.836272	1.39962	0.349936	0.574152	1.50525	1.25842	0.0876498	0.607196	0.805201	0.523503	0.782013	0.974834	0.851872	1.26471	0.911687	0.951414	0.698709	0.225973	0.953859
9395879	2	ITH	0.244883	0.628775	2.41998	1.24817	1.34503	0.802967		0.693232	1.1545	0.496704	1.17675	0.143754	0.9845	0.856776	1.30984	0.531563	1.04999	1.05967	1.03356	1.20923	1.91903	1.50054	0.0549506	1.05693	0.723211	0.910423	1.07384	0.422131	0.330903	1.05393	0.190079	0.612165	2.44259	1.04221	0.111132	0.901639	0.474356	0.517272	0.876393	0.940653	0.997152	1.34831	0.985528	1.14593	0.9056	0.325168	0.861085
9395880	2	ITH	0.241029	0.431678	1.02575	1.06262	1.82072	0.743474		0.49436	1.04777	1.21691	1.29235	0.125783	0.567347	0.74323	1.1371	1.08313	0.881227	0.987816	0.856362	2.28673	2.69617	2.1026	0.0100015	1.21044	0.990373	0.950635	1.12384	1.4491	0.659635	1.23599	0.299777	0.558777	3.049	0.867221	0.15385	0.674252	0.634656	0.377993	0.77033	1.06796	0.616981	1.06659	0.9577	1.09526	0.855305	1.01191	0.74523
9395881	2	ITH	0.228989	0.547791	2.16335	1.19985	1.08687	1.37872		0.700595	1.08311	2.06965	1.22368	0.0594152	1.33926	0.728868	1.36956	0.862611	1.10211	1.03617	1.09671	1.7607	1.67183	1.49824	15.0587	1.06482	0.575918	1.09602	0.972465	1.21537	1.48281	1.20968	0.0882168	0.63841	1.98748	1.1124	2.42047	0.741124	0.281262	0.442997	1.10043	1.07218	0.899731	1.01029	1.00604	1.19384	0.976283	0.328399	0.734128
9395884	2	TAC	0.255448	0.33827	2.52837	1.13941	1.49947	1.18065	1.84508	0.530263	1.06422	0.691217	1.08842	0.352656	1.13808	0.695935	1.05199	1.312	1.22786	1.10252	1.02099	1.90624	1.36649	1.13988	0.123123	0.931661	1.16149	1.38888	0.921702	1.21704	0.717385	1.23262	0.454605	0.437138	0.573649	1.19671	0.162306	0.705883	1.47268	0.426926	1.28578	1.41831	0.588082	1.52464	0.994063	0.955803	0.974563	2.24063	1.47696
9395885	2	ITH	0.171324	0.465678	1.86482	1.00404	1.04879	0.948152	1.04822	0.657636	1.08389	0.896548	1.31656	0.370863	0.867009	0.617619	1.21523	0.824165	0.816312	1.08974	1.17711	1.14562	1.35846	1.18185	0.216316	1.19729	0.698736	0.91042	0.815114	1.55299	0.886061	1.13534	0.386873	0.527904	0.822719	1.05579	0.109595	0.635414	0.774241	0.479777	0.681588	0.927278	0.829552	1.02538	0.985049	1.05906	0.705837	0.664951	0.737416
9395888	2	ITH	0.175572	0.41903	1.63199	1.20011	1.08695	1.03141	0.96609	0.54713	1.04564	0.998812	1.28166	0.395063	1.13351	0.622329	1.34419	0.517204	1.35059	1.07247	1.09586	1.18652	1.41818	0.698389	2.0632	1.11248	1.23012	0.95793	1.20178	0.20686	0.604007	1.31277	0.311245	0.503693	1.02645	1.16554	0.158577	1.08866	0.731143	0.433401	0.622517	1.08508	1.00876	1.00398	1.04739	1.11059	1.29481	0.648976	0.628431
9395889	2	ITH	0.202031	0.600306	1.79714	1.76055	1.15675	1.22956		0.630208	1.10355	3.32278	1.28668	0.148726	0.673949	0.695746	1.04181	0.359418	1.01307	1.06777	0.963505	1.68609	2.74783	2.14216	0.253124	0.885845	0.548417	0.418009	1.16808	0.247414	0.797201	1.19603	0.275236	0.622442	1.87259	0.712229	0.100318	0.684111	0.770778	0.494399	0.775964	1.05904	0.915856	0.988462	1.07099	1.39905	0.926211	1.36882	0.619601
9395890	2	CONTROL	0.176425	0.342516	2.17656	1.08866	1.32869	0.896338		0.612071	1.07889	1.19085	1.17413	0.096552	0.67241	0.688554	1.24601	0.881502	1.26788	1.07229	0.97479	1.43713	1.63551	1.53946	0.0633523	0.891255	0.400032	0.458716	0.720341	3.3612	0.852319	0.828412	0.0779027	0.514453	2.04628	0.89599	0.195725	0.685394	0.950413	0.330159	1.00196	1.0845	1.01398	0.591971	1.03178	1.18919	0.740367	1.32203	0.780362
9395891	2	CONTROL	0.182437	0.461317	1.47501	1.04609	1.16384	0.755578		0.406242	1.03898	0.764469	1.1833	0.0866565	0.485359	0.703873	1.35206	0.825662	0.966022	0.977745	0.876021	2.48188	2.70466	1.94552	0.0146927	0.90594	0.530732	0.861203	0.733307	1.48468	0.826666
9395892	2	CONTROL	0.164966	0.426743	1.9516	0.965242		0.899512	1.3942	0.635253	0.970585			0.383355	0.659363	0.610475	1.26188	0.754818	0.78391	1.01158		1.24074	1.20554	1.23849	0.0231157				0.929392	1.79703	0.670176	1.10688	0.30514	0.635478	0.986322	1.1074	0.116813	0.590624	0.605234	0.326723	0.595619	0.866411	0.808673	1.05579	1.19064	1.13534	0.752712	0.710202	0.922634
9395893	2	CONTROL	0.267476	0.428212	1.67082	1.09778	1.17191	1.17838	0.907021	0.554445	0.952292	3.88358	1.1968	0.313428	1.13589	0.740903	1.30025	0.575537	1.10989	1.0626	1.15571	0.715122	0.981768	0.808729	6.88348	0.976777	0.696667	0.385471	1.28544	0.285277	0.691662	1.00585	0.294925	0.600969	1.05812	1.37301	0.229372	0.905464	0.33726	0.368833	0.493578	0.987458	0.872094	1.05622	1.08139	1.2032	1.0089	0.244066	0.829765
9395894	2	CONTROL	0.137466	0.377254	2.02066	1.12875	1.09276	0.931677	1.36207	0.6277	0.990989	0.929735	1.23801	0.348286	0.764394	0.792736	1.20661	0.654307	0.902372	1.04305	1.2192	1.07837	1.00592	0.902902	0.0457043	0.976121	0.607309	0.390731	0.99933	0.975819	1.00157	1.12126	0.364584	0.559266	1.28928	1.12773	0.154033	0.667619	0.780671	0.318134	0.60638	1.29491	0.959068	0.886204	0.984405	1.14992	1.0627	0.67775	0.739417
9395895	2	TAC	0.238448	0.341077	1.53053	0.912444	0.772249	0.906102	2.27041	0.744381	0.955369	0.573959	1.08485	0.663648	1.42413	0.663237	1.06627	1.03964	0.429991	0.932978	0.92366	0.78094	1.36108	1.0819	0.0743841	1.09916	0.902399	0.740194	1.01335	1.00143	2.1725	1.17077	0.540132	0.480939	0.527787	0.930751	0.138683	0.696843	1.89454	0.378275	1.397	1.57195	0.785912	1.25925	1.03697	1.03814	0.619685	1.48437	1.41895
9395896	4	TAC	0.2049	0.401226	1.13175	0.895139	0.603681	1.02403	0.963716	0.371516	1.00934	0.551797	0.88812	0.521311	0.819348	0.604113	0.879014	0.781569	0.843658	0.914379	0.831237	1.1669	0.932889	1.20319	0.687258	1.06051	0.941381	1.35867	0.943174	1.30288	1.02271	0.938431	0.48751	0.532101	0.709722	0.82303	0.142577	0.8052	1.84972	0.464863	1.12179	0.999899	0.785594	0.862402	1.32819	1.09704	0.576539	1.22757	1.67096
9395897	4	TAC	0.228927	0.442213	1.42933	0.68836	0.927373	0.94332	0.838822	0.646803	0.941682	0.777578	0.893013	0.371643	1.04028	0.63583	0.958293	1.23724	0.636506	0.900384	0.975228	1.26846	0.756947	0.654301	0.0151121	1.14569	0.86878	0.554849	1.18595	1.32527	1.15867	1.01638	0.535669	0.438641	0.423619	0.749598	0.102866	0.853033	1.08325	0.409624	1.44926	1.13494	0.88162	1.40921	1.34165	0.924595	0.738247	0.462982	1.36981
9395898	4	TAC	0.258932	0.376976	1.55726	1.09842	0.861021	1.08095		0.631911	1.17962	0.789264	1.00925	0.230489	1.01194	0.493374	0.816373	0.702965	0.950618	1.06537	0.901524	1.69301	1.44975	1.34625	0.216114	0.865636	0.791009	0.828545	1.21957	1.12269	1.10283	1.08796	0.326324	0.456443	1.02219	0.946235	0.182377	0.648289	1.58786	0.439652	0.965156	0.961173	0.842173	0.658168	1.01971	1.1598	0.781123	2.55392	1.16177
9395900	4	TAC	0.257682	0.376645	1.25153	1.0033	0.865272	0.841659		0.493074	1.03376	2.43082	0.729646	0.101571	0.812153	0.423201	0.800135	0.553615	0.958626	0.981896	0.818177	1.7868	1.85422	1.40919	0.06429	0.912812	1.14563	0.955424	0.890706	0.471784	0.765808	0.946811	0.311531	0.415743	1.1868	0.771573	0.0981583	0.663474	1.08555	0.491803	0.804285	1.14295	0.950102	0.925857	1.89565	1.05414	0.74686	0.781765	0.977249
9395901	4	TAC	0.213845	0.431681	2.62931	0.730236		0.798137		0.610969	1.14458			0.160161	1.42282	0.662551	0.744701	0.568966		0.992116		1.00298	1.00199	1.20536	0.00605594				0.991228	0.0537778	0.740471	0.768932	0.269328	0.544484	1.13241	1.2041	0.0337774	0.831484	0.946722	0.48699	1.584	0.93652	0.755899	0.990649	1.60392	0.942272	0.872744	0.398447	1.01928
9395902	4	TAC	0.276488	0.378506	2.48324	0.94025	1.19528	1.13371	0.995396	0.621477	1.14487	0.842923	0.908084	0.479809	1.14174	0.650942	1.09301	0.738787	1.15652	1.0087	1.0079	1.06017	0.80511	0.810356	0.0141661	1.10348	1.52974	1.07296	1.13972	0.886249	0.813737	1.13788	0.39222	0.453221	0.714879	1.36039	0.184444	0.844469	1.30877	0.415099	1.31241	1.34006	0.968777	1.17804	1.38456	1.02281	0.642317	0.509969	1.53814
9395903	4	TAC	0.25088	0.292739	0.97159	0.795986	0.441947	0.740472		0.401889	0.960769	0.459968	0.528149	0.162006	1.12053	0.532273	0.726526	1.00588	0.6067	0.899388	0.989636	1.35191	1.06869	1.12866	0.0064094	0.74108	0.666384	0.865101	1.5074	1.49258	0.93889	0.768378	0.446934	0.449812	0.560632	0.802177	0.0907305	0.763637	0.681018	0.495722	1.2691	1.05605	0.488542	1.01045	1.34104	1.0717	0.816113	0.492607	0.840443
9395904	4	TAC	0.20968	0.310143	1.44755	0.735728	0.706529	0.907608	1.44025	0.659887	1.01829	0.83555	0.954277	0.348625	0.917833	0.464633	0.968009	1.59032	0.758333	0.955774	0.942958	1.52273	1.2377	0.821853	0.02036	1.10523	1.52367	0.793841	0.944952	2.07597	1.34921	1.06019	0.37182	0.543653	0.649254	0.980843	0.127688	0.632216	1.22584	0.540195	1.31126	1.13056	0.899905	1.08759	0.989189	1.19469	0.547395	0.437171	1.11105
9395905	4	TAC	0.323852	0.459419	1.17725	0.921512	1.13628	0.9421		0.721162	1.08797	0.761013	0.854076	0.109097	1.41366	0.616011	0.917314	0.56349	1.07153	0.92731	0.936424	1.49974	1.10333	1.10231	1.20356	0.990873	1.43869	2.68017	1.4145	0.486743	1.2057	0.963964	0.763415	0.455495	0.90745	1.24013	0.148432	0.914873	1.62617	0.570478	1.34686	0.997667	0.876745	0.812193	1.39314	1.17576	0.866682	1.41229	1.14918
9395906	2	TAC	0.225895	0.282883	1.60825	0.982899	1.29896	1.11717		0.767466	0.998246	0.771415	0.988305	0.12775	1.10686	0.535241	1.09512	0.691947	0.991745	0.993317	0.93977	1.95142	1.72507	1.44169	0.0253076	0.963771	0.861411	1.12589	1.26246	0.527074	0.663827	0.965862	0.0498249	0.412511	1.0605	0.895019	0.0961982	0.727881	1.86966	0.422864	1.27654	1.08836	1.11584	1.07582	1.00763	0.912623	0.712807	1.58438	1.52951
9395909	4	TAC	0.254337	0.357202	1.3714	0.677806	0.761712	1.095	0.237655	0.565356	1.02504	0.642043	0.889847	0.481463	1.32914	0.654812	0.948472	0.531567	0.721109	0.965238	1.08713	0.620839	0.64573	0.992594	0.00972028	1.20269	0.888147	1.17703	0.883355	0.0785252	0.775451	1.11849	0.519828	0.498537	0.641386	1.04725	0.194911	0.998407	1.08978	0.532905	1.2854	1.05423	0.957111	0.804274	1.44346	1.00147	0.596704	0.845598	1.10381
9395910	4	TAC	0.290459	0.547588	0.957301	0.862165	0.67741	0.99628		0.43382	0.94882	1.06334	0.78694	0.28496	0.950503	0.555674	0.788758	1.18259	0.744667	0.931401	0.78854	1.9255	1.5847	1.18548	0.079549	0.932848	1.32958	1.57861	0.824452	2.73395	2.36786	0.940701	0.223949	0.488731	1.08459	0.957589	0.153488	0.671131	1.85486	0.597143	0.9141	0.991587	0.982309	0.841449	1.09026	1.06875	0.586342	2.88019	1.68183
9395911	4	TAC	0.265128	0.480558	0.957274	0.94096	1.19418	1.25276	1.71624	0.485168	1.03308	0.842032	1.02399	0.410036	0.765468	0.442553	1.23586	0.996992	0.722727	0.985174	0.983632	2.58961	1.52451	1.02763	0.0893589	1.15622	0.875421	0.682999	1.07134	1.29045	1.3956	1.21318	0.375315	0.492937	0.695601	0.761577	0.0829685	0.614548	1.56937	0.458848	0.878569	1.13509	0.456238	0.762779	0.892339	0.976502	0.762927	1.43032	1.37038
9395912	4	TAC	0.280248	0.463519	0.97396	0.929769	0.765335	0.962836		0.462019	1.0316	0.891982	0.761326	0.160296	0.823189	0.538858	0.791806	0.569782	0.769212	0.891728	0.864921	1.99923	1.4586	1.39511	0.301587	0.908894	1.40143	2.10322	0.926411	0.695837	0.828586	0.829891	0.406804	0.54142	0.992084	0.782556	0.0949882	0.783304	1.13431	0.556229	1.09156	0.984887	0.734592	1.11809	1.04122	1.10568	0.784648	1.37257	0.767641
9395913	4	TAC	0.24711	0.537439	2.19421	0.968706	1.06955	1.22305	0.897872	0.727013	1.13786	0.480659	1.02743	0.333193	0.96562	0.525407	0.900561	1.08833	0.898762	0.984342	0.962903	1.12694	0.663517	0.655147	0.0241679	1.02775	2.06427	1.53568	0.9894	0.980867	1.00385	1.10212	0.376321	0.440502	0.853066	1.0706	0.122393	0.756596	1.51681	0.60402	0.94195	1.3077	1.05387	0.875178	0.966665	1.22291	0.545874	1.13071	1.81901
9395915	4	TAC	0.287011	0.582541	0.988431	0.822597	0.749503	1.37238	1.42892	0.571287	0.988185	1.78464	1.00432	0.358884	0.732392	0.519695	1.06044	1.85112	0.736173	1.00787	1.02899	1.02565	1.03761	1.18205	9.79991	1.00956	1.38831	0.653856	0.980342	1.23252	1.36932	1.04634	0.492903	0.578821	0.564053	0.862192	0.112929	0.853247	1.15012	0.306212	1.00519	1.08034	0.9165	1.08398	1.14639	1.20556	0.703254	0.657916	1.40219
9395916	4	TAC	0.212395	0.504328	1.53254	0.889582	0.802832	1.17524	1.55446	0.648053	0.935388	0.945636	0.932887	0.383823	1.04123	0.519661	0.793579	0.759023	0.757269	0.957604	0.876272	1.44349	1.05076	0.855471	0.139517	0.998851	1.56611	1.46776	0.940049	0.554425	1.47497	1.06657	0.482089	0.477041	0.612407	0.948828	0.0936126	0.936473	2.0739	0.444432	1.01677	1.1739	0.78507	1.14601	1.17588	1.09147	0.674792	0.93199	1.62914
9395918	4	ITH	0.198896	0.508137	1.87664	1.10865	1.28449	0.893586		0.641462	1.03454	0.847141	1.13877	0.0861825	1.31221	0.578392	1.22202	0.333874	1.14925	1.07245	1.00391	0.719877	1.13325	1.32727	0.059037	0.887349	0.840707	0.88326	1.11391	0.121686	0.781514	1.06792	0.162183	0.559506	1.51427	0.963366	0.0518136	0.945625	0.734268	0.458932	0.79355	1.18395	1.15914	0.683431	0.973073	1.15767	0.869445	1.61647	0.78601
9395920	4	ITH	0.207845	0.405551	1.21689	1.1037	1.05778	0.715673		0.418908	0.907722	1.15196	1.12536	0.077102	0.569549	0.521137	1.00032	0.339279	0.823084	1.01454	0.8516	2.46716	2.80694	2.26709	0.0655503	1.08581	0.892639	0.88768	1.00142	0.442886	0.745592	0.905964	0.0523397	0.490532	2.19717	0.879868	0.128353	0.671178	1.47741	0.450974	0.79698	1.12537	0.849301	0.662209	0.980833	1.06334	0.780185	1.13766	1.00813
9395922	4	ITH	0.221598	0.480117	2.71761	1.07792	1.34641	0.95155		0.778976	1.10559	0.736511	1.12917	0.122462	1.05437	0.626214	1.31118	0.550953	1.34161	1.05717	0.992819	1.23858	1.49807	2.32233	0.00700723	0.927481	0.487472	0.644637	0.985646	0.59804	1.34253	0.965854	0.0698774	0.492433	1.7931	0.923077	0.11447	0.825397	0.873629	0.542857	0.9376	1.07265	1.17966	0.695297	1.1198	1.06437	1.05538	0.663975	0.840874
9395923	4	ITH	0.199679	0.395419	1.68976	1.02009	1.01333	0.81453	1.15574	0.648213	0.990999	0.74417	1.26818	0.369964	0.919015	0.637217	1.16992	0.468853	0.668415	1.01789	1.03007	1.2475	1.33725	1.04491	4.82624	1.04082	0.996017	1.25602	1.02582	0.807829	0.773645	1.23589	0.376916	0.64221	1.20037	1.01922	0.186925	0.713338	0.789715	0.411326	0.678484	0.831441	0.666306	0.95944	0.915745	1.10001	0.754449	0.404856	0.911415
9395925	4	ITH	0.180407	0.412461	1.27425	0.926292	2.32251	0.796051		0.519783	0.97568	0.6546	1.09955	0.184416	0.698274	0.706693	1.21293	0.407562	0.846379	1.10491	0.892455	1.55146	2.57218	2.07438	0.275533	1.01467	0.634872	0.568457	1.07082	0.500062	0.611741	1.28473	0.259366	0.599092	1.87351	0.629208	0.0792576	0.608255	1.00771	0.340183	0.513335	0.907827	1.08954	0.733737	1.54	1.19745	0.709907	0.998922	0.482012
9395926	4	ITH	0.197062	0.43912	1.29167	0.911859	1.84295	1.05184	1.90503	0.455893	1.02935	0.894655	1.17848	0.419255	0.587027	0.608792	1.24185	1.49341	1.08118	1.01572	0.937877	1.41118	1.87276	0.970297	0.00798845	0.927904	0.601609	0.40009	0.91073	2.88249	0.787749	1.53174	0.258035	0.519801	1.06816	1.28605	0.130344	0.596067	1.6745	0.482686	0.637297	1.01774	1.03585	0.718587	0.87177	0.954463	1.05058	1.61419	0.864388
9395927	4	ITH	0.176007	0.370769	1.12325	0.890386	0.94224	0.93347		0.549478	1.02529	0.922725	1.04251	0.166006	0.704938	0.743381	1.01673	0.335168	1.07465	1.02586	0.921176	1.26367	1.85221	1.58247	0.011887	1.13239	0.712528	0.320598	1.19948	0.725157	0.586618	1.0936	0.293089	0.572712	1.18413	0.853417	0.107825	0.741381	2.46617	0.464225	0.852739	1.02854	0.891308	0.727096	1.06423	1.31778	0.956911	2.18373	0.703847
9395928	2	TAC	0.239934	0.335812	1.94783	0.863919	0.952928	0.941927		0.736078	1.03986	0.502402	0.953307	0.118366	1.332	0.698079	0.942574	1.32864	0.82478	0.956831	0.937157	2.02346	1.21999	1.21089	0.0243378	0.907318	0.802218	1.26497	1.24099	1.3661	1.2888	0.849417	0.358067	0.48535	0.702774	1.12876	0.142568	0.854037	1.86847	0.614737	1.30226	1.00753	0.981577	0.744198	1.22433	1.10517	0.737587	0.525819	0.725664
9395929	4	ITH	0.149923	0.413616	2.07944	1.06561	1.49674	0.813913		0.59068	1.06684	0.858108	1.1702	0.104031	1.07926	0.949768	1.23409	0.829772	0.947018	1.03012	1.04791	1.31161	1.15201	1.31767	0.0041187	1.11268	0.336486	0.430647	1.08921	1.68877	0.416098	1.20255	0.236427	0.532436	1.60795	0.962136	0.0859454	0.854037	1.04735	0.354037	0.953217	1.03261	1.63486	0.67418	0.989133	1.16911	0.876176	1.90738	0.799016
9395931	4	CONTROL	0.269373	0.726591	1.53783	1.03754	1.14566	1.31355		0.825726	1.11139	4.3133	1.21974	0.0919695	1.46445	1.12425	1.10911	0.378249	1.08512	1.07149	1.08206	0.707891	1.40461	1.3296	10.4183	0.99777	0.683783	0.916713	1.16114	0.0887059	1.50905	1.07155	0.255892	0.721319	1.89655	1.02674	0.0893808	0.962421	0.910933	0.425129	0.87788	1.16389	1.70829	0.821199	1.27674	1.5591	1.00177	0.390224	0.774587
9395932	4	CONTROL	0.24478	0.440998	2.64931	1.25061	1.71692	0.844018	1.30588	0.92834	0.965611	1.09399	1.27263	0.448387	1.0763	0.646759	1.28547	0.56729	0.706771	0.961144	1.09972	1.3896	1.12606	0.880252	0.154858	1.04054	0.90417	0.907928	1.28498	0.380683	1.21543	1.41536	0.482909	0.466925	1.67409	1.63504	0.130456	0.806235	0.840967	0.420879	0.598168	0.868013	1.49993	1.41403	1.09415	0.846714	1.35625	1.65869	1.03517
9395933	4	CONTROL	0.209862	0.406909	1.67943	0.914833	1.98997	0.806295	0.423738	0.454288	1.0766	0.515461	1.19099	0.382717	1.27578	0.689169	1.20826	0.532603	0.900132	1.15972	1.1167	0.558482	0.546903	1.55783	0.0357712	1.07049	1.31524	2.78749	1.12898	0.13681	0.839398	1.46749	1.4368	1.13453	0.824251	1.36659	0.131003	1.16283	0.143269	0.367874	0.600484	0.562258	1.04414	1.60549	1.02153	1.03606	0.696452	1.3864	0.72289
9395934	4	CONTROL	0.229921	0.47631	1.26752	1.06781	2.47318	0.986696	0.31761	0.712858	0.94384	1.31979	1.43615	0.382147	1.34098	0.612274	1.14153	0.436933	0.946875	1.0248	1.11774	0.666565	0.949926	1.2788	2.05118	0.89124	1.44071	0.770942	1.09095	0.111893	0.632949	1.48633	0.699502	0.582295	0.666762	1.10883	0.11913	0.920349	0.684588	0.506286	0.694958	0.870068	1.92564	0.985331	1.16014	1.11726	0.676438	0.726521	0.711227
9395935	4	CONTROL	0.182838	0.514685	2.21531	0.962322	1.79955	0.985361		0.688996	1.16261	0.694348	1.23194	0.168834	0.92217	0.714512	1.23507	0.448228	1.33928	1.07837	1.00969	1.052	1.43632	1.40007	0.20065	0.938885	0.431735	0.43901	1.03968	0.453738	0.68559	1.12126	0.270134	0.556168	2.23646	1.14663	0.176621	0.748909	1.24341	0.467675	0.89846	1.0857	1.10384	0.766934	1.30601	1.1107	0.800379	1.1422	0.726235
9395936	6	TAC	0.300061	0.371919	0.807844	1.35557	0.601681	0.709601	0.971297	0.717876	0.88248	0.673287	0.912	0.922151	0.981272	0.633461	1.01252	1.67583	0.431858	0.859075	1.03015	0.933542	0.652074	1.25151	0.0251357	0.925616	0.710322	1.12256	1.57796	1.53037	1.54516	1.45033	0.520409	0.60825	0.672327	1.03854	0.13081	0.945962	1.75704	0.383477	0.957728	1.02491	1.06167	1.45775	0.997048	0.904423	0.98558	2.96179	1.80275
9395938	6	TAC	0.36903	0.454887	1.98639	0.792411	0.773382	0.796516		0.566957	1.07846	0.719448	0.860874	0.117808	1.15898	0.369019	0.936559	0.98659	0.831929	0.997418	0.940876	2.04061	1.40306	1.40501	0.0212825	0.974646	1.11414	1.52212	1.1742	1.21257	0.884791	0.76176	0.127971	0.469094	0.869253	1.05769	0.142119	0.857426	1.14404	0.510544	1.37814	0.998932	0.982143	0.853601	1.14293	1.04537	0.832028	0.649531	1.7727
9395939	2	TAC	0.245176	0.363538	0.837659	0.884237	0.659872	1.04364	0.568542	0.477585	0.98076	0.478189	0.97424	0.462136	1.38296	0.561089	0.859988	1.11967	0.665894	0.88516	1.0852	0.980749	0.683009	0.851077	0.0731597	1.25138	1.2882	1.56487	1.10604	1.47276	1.23909	0.962198	0.512897	0.538357	0.605696	0.864541	0.148638	0.983052	1.08335	0.711655	1.62928	1.49888	1.01316	1.71659	1.11665	1.11826	0.848732	0.614037	1.17416
9395940	6	TAC	0.214775	0.31404	1.52543	0.815171	1.15381	0.773746	1.1029	0.364898	1.03838	0.887797	0.890488	0.376317	0.944003	0.473522	0.86631	1.92925	0.828933	0.925201	0.931244	1.12201	0.828993	0.578157	0.0314108	1.18058	1.10672	2.04119	0.865354	1.83091	0.940286	0.841581	0.29983	0.46746	0.679279	1.12703	0.102026	0.792114	0.983578	0.550746	1.77728	1.41875	0.892228	1.09107	0.989597	1.00121	0.597864	0.923318	1.23286
9395941	6	TAC	0.265714	0.368631	1.04124	0.732998	1.02794	0.778939		0.582152	1.14932	0.866672	0.942443	0.11417	1.12453	0.637899	1.03049	0.736778	0.774532	0.941707	0.811418	2.16603	1.65942	1.50291	0.0386891	0.954084	0.65043	0.802252	1.1632	0.871087	1.59919	0.727764	0.221483	0.369475	1.11862	1.1726	0.124588	0.729256	1.17628	0.351069	1.75473	1.09358	0.683244	1.15775	1.45349	1.24535	0.866132	1.16279	0.878429
9395943	6	TAC	0.207977	0.323134	1.50926	0.685217	0.790629	0.827019	1.33059	0.405603	0.982749	0.479159	0.934675	0.329708	0.733638	0.619598	0.911176	0.931343	0.602504	0.865634	0.901667	1.35127	0.933604	0.978491	0.013544	1.0287	0.963018	1.03503	0.806829	1.14201	1.09001
9395944	6	TAC	0.259317	0.301146	1.40309	0.699034	0.614187	0.636382		0.309968	0.985223	0.642	0.784572	0.156935	0.379065	0.363058	0.921999	0.885689	0.632755	0.92455	0.703896	2.78853	2.35642	1.7302	0.0630544	0.925617	1.25354	1.53534	0.455892	1.53648	1.1266	0.728686	0.0581546	0.475722	1.34714	0.580646	0.0982647	0.609151	0.969344	0.461128	1.13735	1.00204	1.50373	0.719116	0.843848	0.909507	0.811222	0.433289	1.14854
9395945	6	TAC					0.866151					0.543947	0.949845								0.887008					1.08581	1.08119	1.69854				0.839425	0.0667074	0.570947	1.30087	0.792904	0.0979713	0.697799	0.600358	0.465178	1.49838	0.999865	0.602293	1.29442	1.0725	0.886114	0.771019	0.529059	1.37673
9395946	6	TAC	0.281076	0.406549	0.893403	0.910357	0.624421	0.883705		0.441496	1.04423	0.56818	0.825952	0.230616	1.26178	0.473761	0.809301	0.409071	0.688293	0.833515	0.814	1.51362	1.88706	1.68953	0.291214	1.12508	1.64627	1.30737	1.31555	0.330261	0.834528	0.774009	0.171121	0.596248	0.795493	0.823473	0.124578	0.83425	1.92461	0.582013	1.7145	1.09792	0.63712	0.934194	1.18943	1.07479	0.760163	3.34779	1.65051
9395947	6	TAC	0.210967	0.448697	1.64181	0.67003	0.669725	0.817816	0.753613	0.474582	1.07468	0.632454	1.02751	0.134059	0.923296	0.641481	1.01954	2.70684	0.672944	0.988277	1.05693	0.970133	0.661656	0.86687	0.0252242	1.02711	1.01844	1.96561	1.14909	1.68031	1.13	1.21001	0.503418	0.476679	0.572605	0.877262	0.0851924	0.867789	1.03234	0.529193	1.19118	1.29075	1.41968	0.882963	0.978144	1.09587	0.588655	0.550229	1.62074
9395948	6	TAC	0.211366	0.422767	2.30366	0.978664	1.27699	1.03347	1.78102	0.417691	0.992275	0.717896	0.915477	0.361126	0.623444	0.612909	0.929531	1.19919	0.966456	0.957135	0.904546	1.61871	1.51446	1.26984	0.123464	1.01466	1.53278	1.75842	0.809341	1.93697	1.08285	1.09387	0.361313	0.397427	0.593075	1.08306	0.141073	0.637279	2.18737	0.514947	1.23115	1.15877	0.922544	1.0378	1.06579	0.835939	0.716037	0.925427	2.21648
9395950	2	TAC	0.212258	0.372652	1.22211	0.979346	0.75485	1.18102	0.726415	0.663594	1.00089	1.01274	0.973236	0.500502	1.51889	0.70993	0.792008	0.876716	1.15238	0.968748	1.05868	1.55909	0.781421	0.917206	0.0351067	1.08534	1.61263	1.51135	1.26607	0.918619	1.07642	1.18524	0.618077	0.559385	0.63806	1.10728	0.159425	0.956626	1.40466	0.570862	1.11609	1.59984	0.899905	1.691	0.956757	1.14159	1.20834	1.83518	1.6431
9395951	6	ITH	0.201055	0.525157	2.3064	0.930842	1.51793	0.928862	0.898005	0.598049	0.938921	0.803003	1.02582	0.401196	0.984762	0.59986	1.0833	0.674163	1.03538	1.00967	1.03414	0.856241	0.92533	0.955423	0.459485	1.03341	1.34556	0.795416	0.908769	0.618828	0.893871	1.26931	0.374508	0.548234	1.31978	1.31294	0.288422	0.725612	1.09064	0.432541	0.572394	0.88344	0.974284	0.96054	1.35403	1.13499	1.2379	0.988515	0.881194
9395952	6	ITH	0.215168	0.379099	3.10349	0.819025	1.53413	0.955014		0.785739	1.10732	0.712471	1.11415	0.152444	1.25626	0.7486	1.28912	0.376883	0.858918	1.03408	1.06944	0.639623	1.1798	1.20261	0.116591	0.828391	0.446688	0.485123	1.23364	0.086567	1.16094	1.13302	0.636838	0.613263	1.9695	1.08791	0.0836315	0.929258	0.880547	0.36956	0.855969	0.984467	1.7296	0.685229	1.00744	1.11097	0.872498	1.60522	0.596512
9395953	6	ITH	0.18472	0.502222	1.64509	0.833163	2.06814	0.905117	1.74631	0.589581	1.05939	1.13864	1.266	0.344314	0.747037	0.585376	1.34866	0.793403	0.986332	1.04682	1.13703	1.62763	1.46548	1.16296	5.0234	1.09766	0.856888	0.914152	0.92594	2.33903	0.845937	1.28691	0.330402	0.609578	0.466282	1.20212	0.0822459	0.666249	0.877332	0.38893	0.650375	1.11729	0.735644	0.834092	1.10212	1.28638	0.919343	1.06504	0.662497
9395955	6	ITH	0.222258	0.496122	2.0479	1.1183	1.46769	0.924027	1.80687	0.62319	1.08084	0.515302	1.36117	0.462136	0.679856	0.519294	1.40277	1.01175	0.997278	1.12773	1.15173	1.14106	1.50336	1.25434	0.903626	0.987132	0.789185	0.903048	1.03083	1.37909	0.682938	1.39761	0.274633	0.600538	1.10258	1.12554	0.122185	0.708355	0.977419	0.392938	0.577388	0.817573	0.847827	0.9055	0.915657	1.20298	0.719936	0.445454	0.885433
9395956	6	ITH	0.2093	0.541297	1.54791	1.01327	1.19949	0.946369	0.95283	0.717658	1.1049	0.933796	1.1835	0.306863	0.880182	0.337222	1.65329	1.60165	0.960652	1.0738	1.15495	1.06643	1.04921	0.964977	0.0167159	1.01334	1.57888	2.00766	1.21092	1.52341	0.750076	1.33563	0.432147	0.520472	0.816542	1.39068	0.111974	0.687987	0.550775	0.449205	0.62668	0.90517	0.718105	0.849858	0.750676	1.21036	1.0377	0.504213	0.826472
9395957	6	ITH	0.185376	1.42085	2.29847	1.89727	1.20397	0.844496		0.35265	1.16499	0.679543	1.11806	0.0391435	1.32102	0.893597	0.703888	1.72788	0.453451	0.705282	1.00975	2.38847	2.50944	2.02117	0.00128987	0.949745	0.610073	0.641195	0.876391	3.04584	9.95721	1.18348	0.333139	0.568789	2.2711	0.813491	0.0588526	0.572957	0.459907	0.388009	0.625642	1.13466	0.736154	0.970212	1.00163	1.09348	0.707498	0.598271	0.753024
9395958	6	ITH	0.213918	0.461417	2.00274	1.11233	1.3488	1.13333		0.587577	1.09144	0.723058	1.04968	0.114125	0.724182	0.501742	1.13805	0.43285	0.73741	1.08015	0.940803	1.56773	2.38983	1.8866	0.0103545	0.889454	0.758311	0.642501	0.810326	0.42143	0.795337	0.790596	0.206128	0.52671	2.35483	0.875159	0.0923327	0.600149	0.976789	0.451285	0.739943	1.06744	0.793887	0.56617	1.08432	0.983325	0.861281	0.781235	0.865431
9395959	6	ITH	0.269578	0.460897	1.22567	1.08565	1.48368	0.853772		0.650581	1.05822	1.07605	1.18594	0.14437	0.629207	0.505602	1.32887	0.922023	0.829586	1.03599	0.98518	1.53526	2.15034	1.80549	0.0376526	1.07979	0.410655	0.330429	1.17284	1.4994	0.731955	1.16088	0.248083	0.52671	2.06276	0.780142	0.144633	0.567815	0.540156	0.454756	0.568143	0.973375	0.896431	0.70602	1.47862	0.865326	0.719891	0.368012	0.545129
9395960	6	ITH	0.227834	0.426811	1.27904	1.00157	1.28098	0.911279	1.21547	0.504041	1.06217	1.0372	1.27658	0.388851	1.00968	0.869532	1.2392	0.959669	0.97231	1.0416	1.10104	1.24043	1.32141	1.17297	0.0109951	1.05128	0.629787	0.770942	1.025	0.897161	0.787606	1.33585	0.486815	0.516087	1.30816	1.28371	0.154826	0.850888	1.07219	0.396323	0.764059	0.876973	1.235	1.22871	0.971154	1.03131	1.21298	0.778739	0.768976
9395961	2	TAC	0.231979	0.289394	1.47298	1.14364	0.706958	1.07154		0.540497	1.03501	0.562555	0.880561	0.142143	0.824982	0.450268	0.926377	0.80098	0.743674	0.989865	0.927398	2.18798	1.54371	1.40688	0.027546	0.976583	0.9184	1.26973	1.04231	1.24207	0.883582	0.873096	0.111031	0.562241	0.950617	0.821864	0.120524	0.64963	1.53296	0.556417	1.18483	1.24884	0.996644	1.1327	1.15455	1.22556	0.894949	1.45848	1.50907
9395962	6	ITH	0.229177	0.420421	0.808592	1.0617	1.05086	0.941969	0.68926	0.658135	1.10371	0.970652	1.29899	0.49541	1.26093	0.801556	1.12785	0.648867	0.956637	1.12773	1.19292	1.3391	1.07648	1.27779	0.103974	1.19367	0.388124	0.386579	1.24982	0.905513	0.900498	1.58037	0.708731	0.562902	1.19688	1.25929	0.0822547	0.952375	1.03038	0.425683	0.799945	0.824386	0.544071	0.886188	0.915657	1.21145	0.810754	0.78139	0.869393
9395964	6	CONTROL	0.202724	0.358312	1.292	1.03959	1.90254	0.974836		0.635961	1.00325	0.695206	1.06692	0.172273	0.523091	0.427052	1.14451	1.51472	0.908492	1.02348	0.894372	1.42508	2.07509	1.57689	0.012912	0.752152	0.580885	0.488836	0.814907	2.87495	0.286824	0.944183	0.105424	0.547534	1.66515	0.859653	0.0933443	0.488502	1.31965	0.548722	0.815872	0.977786	0.905217	0.405573	0.724185	1.05472	0.904985	0.517215	0.970604
9395965	6	CONTROL	0.239765	0.480763	1.38625	1.39017	2.40306	0.836764		0.733879	1.03739	0.800643	1.19621	0.195085	0.857216	0.561209	1.2081	1.10111	0.858621	1.00779	1.06958	1.4736	1.32671	1.35514	0.0270431	0.8822	1.07127	2.03603	1.17774	1.49332	0.861343	0.991711	0.273419	0.551977	1.7635	0.941337	0.0857419	0.669974	0.83979	0.58429	0.927555	0.908328	1.20906	1.11876	0.843408	1.07261	1.16024	2.02621	0.947806
9395966	6	CONTROL	0.15106	0.402591	1.88076	1.02151	1.02576	0.930437	0.952191	0.896523	0.960988	1.03234	1.17512	0.343715	0.94086	0.586776	1.11133	0.444723	0.891504	0.979948	1.28228	0.96991	1.09661	1.11652	0.0448556	1.03641	1.33536	0.726733	0.909874	0.184044	0.90646	1.28166	0.432201	0.486683	1.02747	1.38594	0.127643	0.834462	1.21397	0.426649	0.615573	1.01148	1.76679	1.1224	0.928218	1.0161	0.830004	0.912171	0.989008
9395967	6	CONTROL	0.217599	0.478745	1.94572	1.4152	1.36957	1.03118		0.698109	1.11034	2.11427	1.04363	0.0931337	1.22442	0.676123	1.17781	3.24822	1.25734	0.859129	1.12573	1.0332	1.22255	1.24263	9.08654	1.04792	0.613997	0.7012	1.10652	3.08892	0.836068	0.992248	0.549271	0.58618	1.63549	1.01854	0.10072	0.737999	1.08996	0.301978	0.950721	0.954921	1.27036	0.883175	0.899853	1.34719	0.962244	0.34058	0.780859
9395968	6	CONTROL	0.158019	0.450268	1.63172	0.881171	0.950868	0.720461	1.66353	0.919747	1.07676	0.491293	1.21704	1.10031	1.56466	0.494382	1.22735	1.1744	0.265835	0.982201	1.10976	0.467765	0.973231	0.975463	0.0341591	1.00542	1.24604	2.0224	0.89571	2.07036	1.60436	1.30596	0.400259	0.535037	1.07575	1.05021	0.161942	0.732592	0.609259	0.704936	0.83316	0.765553	0.83879	2.12433	0.955175	0.883312	1.02966	0.555566	0.876834
9395969	6	TAC	0.250929	0.412441	2.59882	0.787239	0.792245	0.88746		0.622174	1.06945	0.610158	0.881871	0.126368	1.19428	0.849811	0.939414	0.331298	0.750324	0.900309	0.810489	1.891	1.75582	1.34582	0.0316952	0.910096	1.58592	2.68802	1.08348	0.143288	1.42646	0.765616	0.251965	0.465635	1.69418	1.16088	0.135446	0.894309	1.87855	0.427003	1.38922	1.06199	1.82462	0.991695	1.6789	1.14601	0.884846	1.3873	1.42527
[truncated: 403 more columns]
