# Supplementary material for: Cardiac transcriptional and metabolic changes following thoracotomy
Source: Sci Rep. 2020 Jun 15;10:9673. doi: 10.1038/s41598-020-66721-3 (PMC7295769; doi:10.1038/s41598-020-66721-3)
Supplement: Supplementary file 9 — Supplementary Table 5. [file 41598_2020_66721_MOESM9_ESM.xlsx]

## Sheet: Tabelle1
Cardiac transcriptional and metabolic changes following thoracotomy
Markus B. Heckmann1, Ashraf Yusuf Rangrez2, Daniel Finke1, Andreas Jungmann1, Julia S. Kreußer1, Alexandra Rosskopf2, Nesrin Schmiedel2, Hugo A. Katus1, Norbert Frey2, Oliver J. Müller2*
1 Department of Internal Medicine III, Cardiology, Angiology & Pulmonology, Heidelberg University Hospital, Im Neuenheimer Feld 669, 69120 Heidelberg, Germany, and DZHK (German Center for Cardiovascular Research), partner site Heidelberg/Mannheim, Germany
2 Department of Internal Medicine III, University of Kiel, Arnold-Heller-Str. 3, 24105, Kiel, Germany, and DZHK (German Centre for Cardiovascular Research), Partner Site Hamburg/Kiel/Lübeck, Germany
Supplementary Information
Supplementary Table 5: Metabolic Profile All Samples Liver
UNIQUE_SAMPLE_ID	TREATMENT	TIMEPOINT	39300072	19300164	39300073	39300016	19300173	19300043	39300045	39300466	39300013	39300074	39300075	39300070	39300003	39300004	39300079	39300052	39300006	39300010	39300008	39300546	39300559	39301049	39301135	39300071	39300541	39300437	19300325	19300321	19300362	39301926	39301937	19300316	19300159	39300046	39300082	39300021	39302122	39300036	39300028	59300824	39301909	39300019	39300014	19300140	39301823	59300832	39300596
10864405	CONTROL	2	1.12985	1.30171	0.963187	0.915629	1.16247	1.05825	1.05639	0.846433	1.43575	1.0339	1.12543	0.984894	1.30292	1.35976	1.37254	1.37016	0.964456	0.980653	1.08015	1.24897	0.721806	1.07009	0.983322	1.27629	1.93408	1.06271	1.36968	0.90413	1.24781	1.18373	0.905489	0.886307	0.983933	1.03321	1.19645	0.80224	0.953736	0.809128	1.06257	0.871209	0.888177	0.959824	0.972231	0.725016	1.50224	1.81856	1.02458
10864406	CONTROL	2	1.07252	0.933659	0.837605	0.742689	0.806791	0.941571	1.04385	0.781178	1.27466	0.722579	0.746798	0.73261	1.2468	1.17752	1.06573	0.892659	0.690154	0.931557	0.894028	1.26477	0.558227	0.765117	0.726725	1.03657	1.14898	0.964715	1.22983	1.00481	0.576241	0.689954	0.363267	0.753402	1.09996	0.767544	1.00073	0.249849	0.875189	0.790778	1.21909	0.871619	0.873325	1.00089	0.948605	0.923332	1.04552	1.5991	0.758137
10864407	CONTROL	2	0.841998	0.843395	1.08534	1.09443	1.2421	0.578447	1.13426	0.939061	1.49563	1.29442	1.07676	1.30802	1.22402	1.24598	0.966091	1.12079	1.00859	1.18787	1.02776	1.06735	1.19635	0.892437	0.845206	1.06351	0.877471	0.840356	0.910561	0.584439	0.784288	0.702595	0.698246	0.888007	0.87035	0.889422	0.895707	0.817192	1.32203	1.016	1.32005	0.904747	1.25589	1.12476	0.831514	0.760696	0.914286	1.15007	0.848293
10864408	CONTROL	2	0.846438	1.10249	0.934649	0.801854	0.91216	0.885222	0.484454	0.628677	1.02415	0.774792	0.751747	1.04578	0.699214	0.824585	0.769757	0.498132	0.540659	0.735678	0.790232	2.17747	0.752547	0.7714	0.852489	0.793893	0.538009	0.955665	1.83992	0.757093	1.89644	0.854046	1.18517	1.01569	0.640169	0.905187	0.803193	1.034	1.05722	1.08283	1.1659	0.908332	1.10433	1.0939	0.957156	0.933818	0.917465	0.908269	1.21154
10864409	CONTROL	2	1.30278	1.12445	0.933748	1.08707	1.04482	1.6454	0.709232	1.12543	1.76059	1.1571	1.09853	1.23027	0.854786	1.25299	0.708947	1.1161	0.971395	1.10345	1.08171	1.99126	0.594744	1.07623	0.896142	1.32212	1.95968	1.27951	1.20105	1.16008	1.14895	1.29674	0.76326	0.67761	0.879085	0.953211	1.00209	0.218761	0.828478	0.342564	0.781278	0.911461	0.884401	0.90869	1.28896	0.942318	1.0647	1.38477
10864412	CONTROL	4	0.7695	0.977678	0.889296	0.707395	1.31377	1.00156	1.21548	0.688881	0.793515	0.978966	0.978232	0.919722	1.20921	1.02841	0.845354	0.921609	1.04694	1.06689	0.984614	1.2357	0.959268	0.894603	1.17432	0.856231	0.714411	0.865941	0.96211	0.700936	0.667881	0.590431	0.946271	0.786616	0.622252	0.694083	1.01797	1.52856	1.01048	0.918719	1.66382	1.08066	1.28545	1.3144	0.71535	1.27618	0.663786	1.41637	0.897905
10864413	CONTROL	4	1.06351	1.32637	1.16374	1.04009	1.43716	0.928568	1.3937	1.41897	1.15558	1.38187	1.28818	1.33807	1.20549	1.00814	1.09822	1.09978	1.26285	1.00891	1.1875	1.06392	0.977406	1.10409	1.02171	0.954934	0.355875	1.31834	1.10573	1.01441	1.5515	0.59683	1.18348	1.01567	0.594797	0.986118	0.864917	1.67708	1.09228	1.04457		0.865017	1.47027	1.20767	0.843557	1.43708	1.14783	1.20635	1.16743
10864414	CONTROL	4	1.03449	1.12462	0.678858	0.818272	0.771031	1.22217	0.804795	0.944493	0.781833	0.897023	0.719993	0.961881	0.621525	0.689952	0.547486	0.632732	0.574739	0.738949	0.642362	1.81032	0.593355	0.961919	0.87808	0.929379	0.292091	0.987763	0.949638	1.00044	1.32567	0.956601	1.03879	0.896821	0.52711	0.876208	0.766644	1.707	0.398028	1.15344	1.59778	0.976275	0.825834	0.713752	1.01577	1.17482	0.799425	1.06799	0.846538
10864415	CONTROL	6	1.11162	0.92124	1.26432	1.16105	1.10582	1.43304	1.4734	1.30439	0.868872	1.23013	1.22097	1.11682	1.36793	0.953836	1.46001	1.39182	1.15023	1.14715	1.3754	0.587815	0.887143	1.2543	0.684308	0.881778	0.625792	0.763735	0.908237	0.380713	0.592926	1.26522	0.900942	1.31795	0.892967	1.11085	0.912408	1.26337	0.568161	1.17001	0.8524	1.00101	1.01308	0.921106	0.753507	0.689148	1.06069	0.870482	0.867884
10864416	CONTROL	6	1.37304	1.15803	1.16789	0.98554	1.4307	1.00705	2.44231	0.802072	0.882002	0.952867	1.03753	0.912723	1.37641	0.841494	1.12513	1.11092	1.04609	1.01797	1.24982	0.872303	0.995326	0.998743	0.907774	1.22091	0.627879	0.851528	1.00038	1.33493	0.680953	0.989631	0.823665	1.36532	0.650216	0.922205	0.77145	0.637421	1.57462	1.09576	1.10286	0.924625	1.34068	1.51915	0.878151	0.85538	0.686662	0.918174	1.00424
10864417	CONTROL	6	1.23025	1.335	0.987209	0.830716	1.09763	0.941221	1.52721	0.877435	0.654813	0.795389	0.793692	0.69743	0.932756	0.915649	0.66581	1.5699	0.851336	0.882034	0.994364	0.483775	0.535121	0.986907	0.884351	1.08524	0.81171	0.734777	1.2321	0.749098	0.852611	1.30425	0.873499	0.977958	0.838056	0.723429	0.717937	1.00252	0.838163	0.73252	0.71683	0.906007	0.931567	0.871981	0.842811	0.906918	1.22556	0.666341	1.14683
10864418	CONTROL	6	1.3114	1.08823	0.928095	0.758188	0.693309	0.818165	0.300091	0.768624	0.874779	0.853137	0.807938	1.17827	1.00724	0.756945	0.79969	0.710259	0.603406	0.837156	0.687045	1.36192	0.491581	0.792262	0.660049	0.995057	0.956536	0.609643	1.38964	0.654839	1.77003	1.01351	0.871501	0.879343	0.673247	0.670833	0.933819	1.09832	0.57029	0.573633	0.527802	0.729478	0.883703	0.675025	1.04323	0.551145	0.464811	0.692359	0.876302
10864419	CONTROL	6	1.53152	1.57549	0.911667	0.624651	0.844642	0.733658	0.903566	0.75683	0.847081	0.679908	0.819664	0.669598	1.13065	0.782489	0.773735	1.17171	0.900364	0.771082	0.748536	1.11725	0.678177	0.952918	0.752319	0.955988	1.15843	0.654468	1.28819	0.700232	1.24579	0.720503	0.783572	0.605077	0.683651	0.519549	0.811591	0.754345	0.721895	0.689823	0.657866	0.853933	0.576005	0.623949	0.712118	0.859552	0.612636	1.46831	0.84272
10864420	ITH	2	1.61453	1.53416	1.22028	1.16459	1.11725	1.05199	1.38098	1.14423	1.29638	1.56436	1.31408	1.58789	0.919424	0.911385	0.955997	1.36439	1.28968	1.11277	1.23164	1.27715	0.822978	1.13772	0.708825	1.09163	0.651056	0.534671	0.762886	1.68287	0.79312	0.915287	0.934263	0.926384	0.729987	0.880576	0.855922	0.522132	1.12403	0.945241		0.904845	1.10709	1.08785	0.940908	1.1101	0.596057	1.44266	0.860746
10864421	ITH	2	1.17478	0.947329	1.04761	0.654254	1.16532	0.755563	0.554094	0.82457	1.59864	1.27744	1.20087	1.38422	1.36288	0.989942	1.1462	1.13306	0.996488	0.941374	0.907997	1.232	0.623689	0.807628	0.886194	1.07029	1.37447	0.698508	1.08237	1.45941	0.999914	0.940473	0.958621	0.714802	1.53271	1.12467	1.66376	0.46852	1.14432	0.623029	0.718314	0.769323	0.728861	0.819993	0.952071	0.612776	1.01407	1.41637	0.620981
10864422	ITH	2	2.01375	2.4594	1.05368	0.911309	0.888551	0.890567	0.992711	0.583206	1.30758	1.25787	1.06977	1.35075	0.684256	0.982119	0.931418	0.963178	1.13466	0.783862	1.21871	1.64497	0.194969	1.19724	1.24838	0.900033	0.473497	0.548619	1.53909	1.17591	1.74342	0.755323	0.732173	0.394341	1.20283	0.900762	0.725184	0.0219833	0.40188	0.0775906	0.286623	0.704298	0.485285	0.535374	0.8723	0.478103	0.179749	1.44825	0.689662
10864423	ITH	2	1.11443	0.82655	1.08545	0.899318	1.0009	1.44356	0.429967	0.792676	1.06425	1.29925	1.09687	1.33686	0.880397	0.964485	1.15029	1.07697	1.1191	0.958937	0.992647	1.22771	0.727283	0.850505	1.06597	0.837868	1.30605	0.863111	1.31597	0.457077	0.73921	0.672332	1.41972	0.645712	1.67299	1.04171	0.802971	0.10537	2.05711	0.154133	0.385948	0.949516	0.922282	0.814545	0.958107	0.760495	0.429456	1.05648
10864424	ITH	2	0.806468	0.90311	0.90516	0.758407	1.01166	0.739018	0.556237	0.740522	1.17658	1.0335	0.880438	1.05606	0.833003	0.700938	0.798501	0.683081	0.720393	0.621484	0.873122	1.59432	0.674015	0.901983	0.854373	1.05463	0.309997	0.917444	1.22145	0.977247	1.85458	0.751603	1.17633	0.687597	0.926336	0.837127	1.10778	1.48281	0.890965	0.809515	0.98606	0.904603	1.04532	0.930695	1.0817	0.759849	1.16727	1.31472	1.16737
10864425	ITH	2	0.888767	0.953832	0.957825	0.806819	1.32861	0.786312	1.50641	0.860449	0.987905	0.925739	1.00479	0.955203	1.01243	1.06096	1.09515	1.40184	1.07799	0.855494	1.12644	1.20226	0.625633	0.873895	0.794304	1.2088	0.881013	0.839779	0.878851	1.41233	1.14876	1.23991	1.04507	0.69142	1.15018	1.00303	1.11543	2.08749	0.901633	0.751362	0.97317	0.913712	0.948256	0.898375	0.956541	0.823714	2.20249	1.12724	0.953849
10864426	ITH	2	1.13805	1.05716	0.933201	1.05907	1.28396	1.16137	1.21169	0.818518	0.904162	1.02786	1.0236	0.905303	1.04242	0.980734	0.727324	1.02925	0.961532	0.820915	1.02943	0.735013	1.07202	0.916659	0.966704	1.05536	0.329304	0.93585	0.820798	1.09636	0.602982	1.10695	0.36929	1.05338	0.577953	0.634201	0.633122	1.17283	0.567696	1.38886	2.3617	1.30369	1.44167	1.44373	1.07189	1.61183	0.910068	1.56085	1.35261
10864428	ITH	4	1.12101	1.27747	0.954148	0.9716	1.05611	0.690304	2.20628	0.781333	0.738691	0.863519	0.889662	0.892358	1.05936	1.00466	0.811788	1.22606	1.01259	0.690413	1.1035	0.464194	1.09102	0.959574	0.881712	1.0866	0.241069	1.42571	1.00644	0.642847	1.09183	1.05783	0.607904	0.891644	0.595146	0.776598	0.770131	0.719702	1.02826	1.09997	1.28637	1.07041	1.11688	1.2876	1.03848	1.35991	1.58222	1.85441	1.2398
10864429	ITH	4	1.05908	2.02846	0.998689	1.03793	1.23575	1.06405	1.01508	1.28516	0.840032	1.198	1.12007	1.19391	0.836062	0.964634	0.823108	1.61469	1.48609	0.584781	1.30096	0.611359	0.996811	1.07368	0.926368	0.915838	0.292093	1.32047	0.853961	1.60237	0.373612	0.748716	1.08992	0.883484	0.656634	1.02849	0.784892	0.528071	0.972455	0.857738	1.72697	0.856348	1.18132	1.03194	0.985771	1.08969	1.79447	1.23303	0.564155
10864430	ITH	4	1.08298	1.11269	1.08129	1.04337	1.23891	0.81637	1.44765	0.948065	0.991727	1.34275	1.14999	1.3181	1.13033	1.07147	0.750807	1.12478	1.05807	1.11078	1.07075	1.01126	0.75452	0.989615	0.618702	1.12257	0.502562	0.946654	0.797461	1.43503	0.971951	1.11137	0.57797	0.929483	0.560332	0.914966	0.785993	1.55144	0.92562	0.755538	0.816898	0.758688	1.14814	0.800365	0.70375	0.936475	0.668425	1.48987	0.794889
10864431	ITH	4	0.794986	0.816671	1.11738	1.08567	1.02989	0.865013	0.901698	1.01574	0.750441	1.15636	1.06438	1.16371	1.03803	1.14429	0.694092	1.09424	1.08877	1.25084	1.13405	0.86618	2.54551	1.24054	0.919378	0.963117	0.689404	0.936244	0.767404	0.730329	0.741542	0.989473	0.535057	1.01152	0.846868	0.827376	0.700334	0.920252	2.98841	1.4644	1.62838	1.06712	1.49571	1.8177	0.919268	1.2794	0.457162	1.68405
10864432	ITH	4	0.902047	1.02051	0.86569	0.859374	0.850684	1.18268	1.56999	1.0559	0.648542	0.775938	0.800327	0.732746	0.924316	1.07375	0.633563	0.856638	0.806005	0.987039	0.866562	1.1981	1.12176	1.03143	0.811403	1.17897	0.614511	1.16078	0.825376	1.16917	0.965971	0.985046	0.426677	1.39803	0.508281	0.736848	0.890642	1.80152	0.511622	1.42492	1.72068	1.01354	1.69414	1.27223	0.93224	1.47291	1.18716	0.97444	1.11299
10864433	ITH	4	1.4118	0.99953	1.1619	1.03351	1.70526	1.10266	1.29067	1.54524	0.978374	1.29168	1.34667	1.14457	1.50832	0.92809	1.50182	1.64735	1.08687	1.54115	1.40522	1.07895	0.925455	1.42335	1.10749	1.1823	0.912754	1.10474	1.03771	1.15216	1.13698	1.06282	1.79976	1.45656	0.530595	1.17373	0.979114	1.77571	1.11354	1.02768		0.971637	0.981119	0.911076	0.885995	1.39208	0.49187	0.971287	1.27185
10864434	ITH	4	1.83167	1.45081	1.12439	0.865655	0.93196	1.26172	1.55563	1.12406	0.652835	0.883634	0.952512	0.844556	1.0998	0.877593	0.721542	1.59936	1.02696	0.92654	0.999739	0.261196	0.838195	1.10168	1.13825	1.21465	0.582029	1.54508	1.19582	0.975027	1.49895	1.62104	0.312146	1.0088	0.48082	0.815037	0.830367	2.36232	0.723626	0.877345	0.887115	0.910768	1.12523	1.05257	1.08958	0.825361	1.18018	0.770553	1.64771
10864435	ITH	4	1.15178	1.33891	0.712705	0.768772	0.856452	0.85732	0.991375	0.866286	0.658451	0.703544	0.748145	0.646563	1.07687	0.874029	0.615027	0.913096	0.711682	0.820354	0.956058	0.808107	0.814424	0.915008	0.612734	1.15588	0.36379	1.15964	0.780798	0.791752	0.872905	1.54924	0.408167	1.3992	0.408004	0.633304	0.648304	1.60474	0.851394	0.830983	0.706728	0.894948	0.898517	0.954145	0.825038	1.26139	1.20335	1.36197	0.892761
10864436	ITH	6	1.18995	0.86226	0.875483	0.848665	1.0571	1.17081	1.0372	1.22572	1.30751	0.908059	0.972186	1.00451	1.21572	1.26941	1.45266	0.984836	0.741282	1.16933	0.913741	0.986969	0.674411	0.935345	0.909433	1.36205	1.61474	1.69262	1.49007	1.08022	1.26567	1.16266	0.469599	1.08564	1.43926	1.5427	1.06155	0.514633	0.656865	0.826169	0.799927	0.780325	0.663568	0.975238	1.19188	0.492471	0.865634	0.953118	0.791065
10864437	ITH	6	1.07224	0.956533	0.968102	0.696317	1.25779	1.00652	0.708301	1.06685	1.06371	1.07864	1.07561	1.07255	1.33595	1.13402	1.54456	1.20154	0.90343	1.324	1.05063	0.839853	1.12223	1.08588	0.988125	1.15289	0.766459	1.3518	1.19307	0.789701	1.12179	0.929814	0.821656	1.1727	1.51787	1.09438	1.165	0.629997	1.78959	0.842569	0.944798	1.03943	0.998286	1.25757	0.922637	1.06657	0.658191	0.988665	0.766941
10864438	ITH	6	0.968427	0.937752	0.81725	0.69905	0.695996	1.17689	0.450707	1.09803	1.48325	0.91122	0.854243	1.07571	1.00174	1.18774	0.878002	0.967443	0.744277	1.01285	0.907921	1.23026	0.759745	0.998542	0.926612	1.46207	1.77046	1.67626	1.11361	0.754909	1.24833	1.27525	0.364685	0.921823	0.885444	1.06232	1.31204	0.860093	0.945939	0.828542	1.07831	0.846902	0.477887	0.470463	1.06244	0.919947	1.45916	1.44001	0.759533
10864439	ITH	6	1.09968	1.23575	1.12763	1.10648	1.13207	0.900449	1.15885	0.993792	1.28713	1.62641	1.2362	1.46421	0.77271	1.07608	0.963084	1.22011	1.21512	1.29928	1.08172	0.827679	0.706336	0.679055	0.69825	0.855425	1.38009	0.601462	0.809985	0.581768	0.827248	0.976139	0.880967	0.714263	1.07143	1.06607	0.790244	1.15736	1.16738	0.904443	1.10178	0.992429	1.062	0.798098	0.962004	1.00138	0.621651	0.938566	0.619664
10864440	ITH	6	1.22965	1.22493	1.07041	0.964432	1.14774	1.03156	1.15225	0.897261	1.53981	1.32746	1.10811	1.40777	1.07949	0.992343	0.923922	1.19853	1.08128	1.06653	0.982657	1.1708	0.648629	1.08114	0.806582	1.14403	1.20964	0.65	0.905176	0.921272	0.816199	1.16721	0.696338	1.04875	1.442	1.1631	0.897264	0.418944	0.801821	0.92486	0.855254	0.990998	0.719333	0.682652	0.907381	0.950886	0.850145	1.0743	0.911991
10864441	ITH	6	1.15949	0.997643	0.895557	0.844998	1.14126	1.46085	1.11353	1.03394	1.28324	1.17615	1.02207	1.1401	1.15855	1.02325	0.951838	1.10259	0.995746	1.00311	1.02014	1.44647	1.09715	1.04799	0.793787	0.872316	0.629724	0.571948	1.24737	1.71646	1.07546	0.591011	0.90975	0.976635	0.939598	0.820047	0.968578	0.401232	1.37491	0.72936	0.784767	1.06625	1.0201	0.700097	0.822452	0.819725	0.387397	0.85808
10864442	ITH	6	1.13967	1.01242	1.05208	0.96456	1.17308	0.848672	1.65009	1.51456	1.12178	1.35843	1.20074	1.27077	1.19948	1.19489	0.924223	1.28845	1.13729	1.19478	0.984081	1.08065	1.01387	1.4602	1.07336	1.09532	1.18829	0.908076	1.05058	0.547664	1.81069	1.00995	0.987474	1.22783	1.07666	0.990177	0.979422	1.09172	1.25643	0.925138	0.932544	1.17771	0.799177	0.774991	0.886463	0.882773	0.826063	0.928101	1.01811
10864443	ITH	6	1.30559	1.04507	0.952978	0.891859	1.31563	0.926283	1.18495	1.15529	0.876792	1.1353	1.04561	1.02786	1.62238	0.964123	1.53072	1.17662	1.15592	1.29546	1.06766	0.839043	1.81444	1.19547	1.01646	0.687522	0.420641	0.881607	1.10141	1.04356	0.747741	0.629592	1.26538	0.954433	0.986907	0.802091	0.644589	0.862687	2.19596	0.603881	0.776629	1.09403	1.07988	1.23281	0.864978	0.795342	0.446028	0.861182
10864445	ITH	6	0.951103	1.19097	0.762001	0.88326	0.918295	1.11422	1.23624	0.718876	0.632686	0.796551	0.719683	0.801705	0.982178	1.01095	0.701044	0.889718	0.935278	0.966948	0.90742	0.557422	0.947148	0.754829	0.677574	1.24703	0.564852	0.79265	1.17804	0.888621	0.922558	1.16451	0.288352	0.96564	0.631742	0.565049	0.879842	0.879871	0.846707	0.489377	0.5747	1.12362	0.80637	0.80637	0.874826	0.592922	0.975614	0.700665
10864446	TAC	2	0.75766	0.826891	1.35521	1.31978	1.58572	1.0785	1.0164	0.923847	1.53126	1.56369	1.36226	1.57864	1.00219	1.2397	1.10603	1.03688	1.41603	1.37827	1.48925	1.09737	1.35496	1.30051	2.2237	0.765116	1.30918	1.03098	1.17625	1.52677	0.691688	0.653249	1.13004	0.858781	1.29754	1.38561	1.25469	0.499364	1.10504	1.47178		1.11018	1.40103	1.46123	1.06801	1.56699	0.392696	1.14922	1.46783
10864448	TAC	2	0.990848	0.993779	1.66609	1.18012	1.7608	1.10324	1.17825	1.35266	1.92938	1.37557	1.37287	1.39062	1.7095	1.25284	2.07693	1.67359	1.62137	1.59995	1.6035	1.03575	1.16932	1.51117	1.78951	0.888085	1.73521	1.18452	1.20518	2.01223	1.23261	0.708739	2.22676	1.62201	1.43194	2.08533	1.35564	1.39893	1.31151	1.21375		1.06705	1.20449	1.23418	1.02892	1.58992	0.549517	1.41727	1.11178
10864449	TAC	2	1.53902	1.52169	1.25467	1.01754	0.834486	1.05717	0.305116	0.922865	2.44738	1.28127	1.15838	1.38288	0.929987	1.18993	0.762043	1.04377	0.925318	0.863637	1.27858	2.99322	0.418611	0.989226	1.18938	1.16614	3.03595	1.55479	1.22807	1.42231	0.843707	1.19972	0.363333	0.49372	0.823167	1.11862	1.37053	0.026853	1.16153	0.00726089	0.135469	0.745597	0.621705	0.387739	1.73635	0.5522	0.332905	1.63033
10864450	TAC	2	1.02056	1.25773	1.05601	1.11112	0.862926	1.16383	0.618982	0.828157	1.53089	1.31828	1.1453	1.28191	0.877328	1.20762	0.798816	1.12228	0.923949	0.90717	1.07216	2.11676	0.73428	0.821103	0.654668	1.268	1.54968	1.38721	1.25828	0.805267	1.34776	1.41699	0.424349	0.842399	1.60809	1.15068	0.998843	0.303379	1.71735	0.0948439	0.367877	0.873916	0.843522	0.703501	1.23253	0.646747	0.843236	1.44523	1.04145
10864451	TAC	2	1.35712	1.05716	0.966457	0.963941	1.09772	1.29762	0.851015	0.919632	1.24457	1.12092	1.20081	1.05547	1.0896	1.38192	0.987545	1.21979	1.04352	1.06122	1.34273	1.24086	0.902796	1.08641	1.15762	1.16984	1.87572	1.50559	1.13585	1.45316	0.405929	1.03172	0.364253	1.00411	0.700982	0.915711	1.04289	0.541329	0.993585	0.791876	1.60264	0.984161	1.41577	1.05179	1.21403	1.02953	0.856398	1.27774
10864453	TAC	2	0.872618	0.889947	1.16166	1.08307	1.04951	0.812668	1.20457	0.907194	1.29637	0.962823	1.16741	0.897436	1.34379	0.99622	1.4824	0.826974	1.02238	0.931411	1.21693	0.825064	1.07525	1.13523	1.11071	1.20404	0.434879	1.23504	1.14096	1.66523	1.58354	1.01271	1.17198	1.08876	1.24632	1.12126	1.11042	0.9594	1.12249	1.07481		0.999398	1.09704	0.993901	0.897584	1.08184	0.939388	1.2527	1.03856
10864454	TAC	2	0.923428	0.926605	0.619021	0.691374	0.870812	1.78624	0.563308	0.91676	1.21327	0.674218	0.685027	0.740559	0.894407	1.1166	0.815326	0.953269	0.839929	0.816582	0.877071	1.41854	0.641102	0.689595	0.765363	1.00714	0.31629	1.78393	1.54745	1.32945	1.22778	1.04559	0.413822	1.33468	0.864697	0.65655	0.976796	0.762049	0.707605	0.702165	0.679523	0.97892	0.856669	0.713752	1.19836	0.699019	1.61817	0.952324
10864455	TAC	2	1.0313	0.753916	1.12217	1.18725	1.18435	0.889728	1.60438	1.06218	1.44581	1.46468	1.31797	1.42523	1.0901	1.29809	1.2609	1.38314	1.43511	1.30702	1.13387	0.992031	1.16004	1.34627	0.947891	0.912315	1.77926	1.07526	0.68551	1.23002	0.539211	0.829193	1.3577	0.767284	1.11957	1.16203	1.10682	1.21976	1.14514	0.882769	1.1452	0.896069	0.896151	0.976959	0.977222	0.798207	0.900775	1.52594	0.970049
10864461	TAC	4	0.774326	0.887877	1.04165	1.08059	1.005	1.11721	1.41366	1.36134	1.04204	1.14935	1.09662	1.1627	1.30208	1.24855	1.95842	0.987203	1.06617	1.19075	0.955598	1.00732	1.24511	0.910657	1.57564	1.00419	1.43092	1.31926	0.936902	0.815884	0.733593	0.492266	1.80191	0.948445	1.15189	1.28901	1.28162	0.687191	1.5299	1.32651		1.02133	1.26105	1.12213	0.990204	1.51082	0.85177	0.940388	0.986521
10864462	TAC	4	0.624381	0.707258	1.05586	1.08861	0.800154	0.890254	0.859376	0.903825	0.724797	0.969631	0.94524	0.848158	0.973494	1.10031	1.25753	0.713048	1.05789	1.08467	0.847789	0.295417	3.4059	0.57954	1.45712	1.14029	1.50042	1.32589	1.17227	0.932456	0.89482	0.840006	1.57119	1.19351	1.46569	1.15256	1.02779	0.607961	3.54002	1.5044	0.787519	1.21555	0.792851	0.976765	1.13505	1.45095	0.949091	0.8755
10864463	TAC	4	0.659265	0.75615	1.20106	1.09821	0.975233	0.787876	0.986538	1.21408	1.0815	1.04065	1.09829	1.04213	0.969908	1.15133	1.12038	0.93742	1.30307	0.878895	1.03902	1.40761	1.12359	0.553631	0.869074	1.08524	2.0742	0.941118	0.867673	0.290752	0.903012	0.907464	1.69453	0.995292	1.501	1.37361	1.09368	1.57516	1.1522	0.931531	0.722678	0.929041	0.854194	0.830209	0.835506	0.867191	1.26461	0.825158	1.16726
10864464	TAC	4	0.675635	0.987494	1.03735	1.25575	1.04815	1.09391	0.747327	1.11403	1.18691	1.23436	1.14417	1.32134	0.888147	1.09177	1.13455	0.876839	1.33188	1.22879	1.10232	1.03144	1.53265	0.976867	1.13357	0.989964	1.67184	1.0752	1.1144	1.76857	1.159	0.691607	1.35052	0.863904	1.57806	1.44936	1.2851	0.938598	1.39065	1.23961	1.01955	0.940923	1.30124	1.46482	1.05245	0.93526	1.34712	1.27446	1.24589
10864468	TAC	4	1.49131	0.956605	1.2149	1.31033	1.36603	0.698211	1.6584	1.84659	1.30192	1.45777	1.20855	1.45469	1.48177	1.01103	1.32525	1.88414	1.41742	1.47312	1.3262	0.87766	1.40731	1.46817	1.21332	1.08846	1.46937	1.07511	1.05766	0.836886	0.97376	0.701196	1.7989	1.3552	1.02739	1.54192	1.32513	1.128	1.26889	1.06485	1.00483	0.979046	1.14555	1.07812	0.873295	1.43374	0.449918	0.941458	1.18755
10864469	TAC	4	1.21571	1.09942	0.990413	0.931373	1.16668	0.950616	1.53829	1.40463	0.860451	1.01229	0.947621	0.96003	1.11811	0.978187	0.975666	1.39869	1.10167	1.10274	1.21625	1.05519	1.14324	1.17565	1.20133	0.966242	0.92081	0.808983	1.00168	1.07732	1.11889	1.0842	0.771155	1.58144	0.685194	0.83585	0.95956	1.31303	1.31707	0.972895		1.00132	0.959705	0.960514	0.840837	1.33401	0.644905	1.2074	1.10075
10864470	TAC	4	0.876787	1.13781	1.04354	1.20226	1.02853	1.21052	1.05608	1.07481	0.86371	1.08628	1.13667	1.06248	0.776962	0.853065	0.963762	0.866353	1.15572	1.01483	1.01809	0.542523	0.803185	0.945988	1.21797	1.17117	2.30987	0.961482	0.843867	1.47135	1.01657	1.48359	1.2973	0.940175	1.34607	1.39919	1.2092	0.576698	1.031	1.03696	0.868381	0.978741	0.881804	1.07993	1.17107	1.12319	1.39582	1.11307	1.33858
10864471	TAC	4	0.724756	0.938866	0.771491	1.00026	0.659907	0.610413	1.5623	1.05875	0.51228	0.820499	0.942359	0.946697	0.703891	0.865392	0.606852	0.669724	0.915055	0.737361	0.907698	0.756034	0.707214	0.795106	0.701541	1.07027	0.869406	0.687846	0.623572	1.19585	0.643112	1.34237	1.05634	1.14322	0.697453	0.805546	0.867311	1.02293	0.43704	1.06399	0.883795	0.95787	0.707179	0.564714	0.803346	0.914703	1.38212	0.900569	0.958532
10864472	TAC	4	1.01378	0.875049	0.785012	0.998868	0.752554	1.16065	0.462757	0.913711	0.631161	0.808299	0.789947	0.88082	0.622007	0.609272	0.769225	0.432502	0.509547	0.728406	0.669508	1.29723	0.780087	0.871957	0.863117	0.987388	0.392165	0.830495	1.60462	1.66451	2.36078	0.761692	1.46397	1.27826	0.508903	0.914949	0.974035	0.432671	0.976785	0.71806	0.53791	1.09749	0.858009	0.826656	1.04503	1.05473	0.467531	0.769208	0.949572
10864473	TAC	4	0.883263	0.757804	0.924175	0.997614	0.909352	1.36977	1.27275	1.20846	0.640095	1.0037	0.987089	0.867229	0.869517	0.956829	0.807353	0.923035	1.00367	0.972734	0.874244	1.21272	0.852249	1.20188	0.915251	1.11634	0.886497	0.794329	0.893683	1.56335	0.608805	1.09573	1.12894	1.20031	1.08286	0.940632	0.853941	1.06213	0.43425	1.2495	1.78975	0.947724	0.948453	0.771513	1.08866	1.04039	1.02855	1.40795	1.02432
10864474	TAC	6	1.07652	0.997269	1.37669	1.39982	1.29159	0.900279	1.45652	1.10376	1.09472	1.3053	1.15574	1.31868	1.04483	1.07505	1.1888	1.29656	1.4843	1.25335	1.56505	1.15275	0.899865	1.5813	1.53844	0.762961	0.621179	0.884148	1.18883	2.29029	1.04222	0.631031	1.05736	0.850943	0.702837	1.00477	0.855236	0.360832	1.1791	1.04265	0.791435	0.913939	1.27464	1.34139	1.07597	1.28743	0.437288	1.00788	1.00287
10864475	TAC	6	0.752942	0.743545	1.00702	0.873827	0.841714	0.967326	1.02381	0.817558	0.853821	0.996793	1.1326	1.11424	0.783874	0.673659	1.10362	0.672175	1.09786	0.893276	1.14308	1.2998	1.14862	0.752317	1.03521	0.864625	2.40558	0.735379	0.985716	1.06163	0.987581	0.641954	1.94083	1.06602	1.44901	1.21657	1.66097	0.967837	0.880628	1.15155	0.728929	0.952398	0.875605	0.685268	0.935842	1.12379	1.15404	0.761359	1.00201
10864476	TAC	6	0.69876	0.615204	0.956504	0.831506	0.854127	1.94103	1.2018	1.09542	1.00465	1.00064	1.07827	0.978534	0.938483	0.987133	1.02343	0.828602	1.08774	0.895467	0.834061	1.04043	0.813116	0.718161	1.21348	0.781982	0.70123	0.611188	0.868546	1.34615	1.49662	0.73253	1.51204	0.708523	1.88773	1.19932	1.51911	2.73773	0.409607	1.05804	0.75032	0.919247	1.0699	0.789601	1.2788	0.794648	1.57956	1.35461	0.616199
10864477	TAC	6	0.908518	0.731431	1.0103	1.05929	0.925058	1.53585	0.936855	0.989541	0.69653	1.00735	1.0411	0.875891	0.859013	0.924089	1.16733	0.799307	0.979603	1.13161	1.09771	0.85764	1.65017	0.943697	1.3089	0.898181	0.801119	0.674471	0.818458	0.89082	0.965228	0.565341	1.85763	1.11428	1.1508	1.16547	1.48408	1.53933	1.3348	1.28885	0.936548	1.2207	1.07384	0.981224	0.944384	1.20972	0.722163	0.820738
10864478	TAC	6	0.600814	0.675208	0.979033	0.838784	0.73401	0.761907	0.99405	0.72714	0.642063	0.737198	0.786645	0.653668	0.689984	1.11717	0.88626	0.607355	0.875325	1.04373	0.82889	0.690127	1.71655	0.549762	1.15961	0.498508	1.28699	0.900109	1.01416	1.08743	0.969136	0.803316	1.19775	0.975215	1.08548	0.743234	1.23884	1.80631	1.22602	1.59816	1.02083	1.21721	0.904357	0.505075	1.00638	0.904674	0.713229	0.671415	0.752732
10864479	TAC	6	0.654364	0.632035	1.30742	0.919861	0.710265	0.76703	0.888948	0.934197	1.0143	1.1018	1.15783	1.13878	0.753501	0.937553	1.30207	0.800891	1.04751	1.07989	1.02598	1.51847	0.71844	0.624059	1.18414	0.986173	2.46087	0.914945	1.24207	1.16724	1.01408	1.19209	1.51554	0.60657	1.43841	1.25196	1.27807	1.02691	0.798838	0.797703	0.710133	0.930573	0.795982	0.877001	1.14157	0.903409	1.27002	0.968688	1.19192
10864480	TAC	6	0.828676	0.877465	1.30116	1.3358	1.11707	1.31088	1.43312	1.19093	1.42641	1.29566	1.20701	1.33203	0.983008	1.09493	1.64529	0.802347	1.05601	1.22444	1.02679	1.2443	1.73514	1.1162	1.7047	0.862458	1.2935	1.08325	0.980721	1.42054	0.97338	0.57483	1.50684	0.962278	1.44737	1.65924	1.31391	0.824127	1.30767	1.35592	0.864401	1.06695	1.0719	0.940097	1.44039	1.27419	0.81589	1.1035	1.03692
10864481	TAC	6	0.989302	1.22484	1.52885	1.3038	1.49853	1.52623	1.18223	1.49022	1.42152	1.27501	1.49494	1.33733	1.03891	0.883442	2.00772	0.875932	1.66083	1.30061	1.84187	1.32873	0.673385	1.48834	2.64553	0.885657	1.86155	1.34347	1.98726	1.9858	0.293193	0.834451	1.85612	0.840714	1.76164	2.13662	1.36004	0.275112	1.33213	1.01705	0.569289	0.902793	1.21365	1.48794	1.62942	0.700015	0.656113	1.0847	1.23779
10864482	TAC	6	0.63669	0.665472	0.866364	0.825115	0.770131	1.17107	0.958956	0.973626	0.736473	0.655785	0.864924	0.620398	0.858424	0.822733	0.773226	0.461142	0.670185	0.920584	0.768747	1.18399	1.0885	0.777905	0.784792	1.00449	0.650129	0.97746	0.809619	1.6586	1.13304	1.03487	1.69167	1.25811	0.986844	0.771752	1.01616	1.00678	1.11247	1.0305	0.580193	0.975068	0.890643	0.681909	0.924574	0.970244	1.17584	0.883283	1.28803
10864483	TAC	6	0.898675	0.902629	0.911434	0.997259	0.881899	1.38374	1.25802	1.04864	0.489586	0.771871	0.879538	0.676636	1.03882	0.887786	1.06821	0.855174	0.985756	0.733343	1.05594	0.977316	0.891757	1.02931	0.829319	1.05845	0.348059	0.679496	0.947673	0.70535	0.918804	1.30333	1.16185	1.76202	0.858475	0.847697	1.33312	0.653413	1.11926	1.12017	0.911001	1.05829	0.602611	0.554984	0.840506	1.10006	1.31737	1.18782	0.807715
10864484	TAC	6	0.818705	0.787502	0.769206	0.923672	0.629992	1.22539	0.792333	0.942766	0.579117	0.661916	0.719911	0.605509	0.611796	1.16078	0.613599	0.865781	0.731883	0.979329	0.725841	0.514488	0.761321	0.803966	0.530392	0.954929	0.670085	1.21648	1.10976	1.22999	0.833711	1.73771	0.388993	0.983705	1.15235	0.639373	0.910886	0.60273	1.96935	0.542826	0.573441	1.04766	1.08171	1.07117	1.23642	0.599391	0.802864	0.50498
[truncated: 452 more columns]
